# Supplementary material for: 3-Bromo-N′-[(E)-4-hydroxy­benzyl­idene]benzohydrazide
Source: Acta Crystallogr Sect E Struct Rep Online. 2008 Jun 7;64(Pt 7):o1186. doi: 10.1107/S1600536808015912 (PMC2961897; doi:10.1107/S1600536808015912)
Supplement: Supplementary file 2 [file e-64-o1186-Isup2.hkl]

# 
# h,k,l, Fc-squared, Fo-squared, sigma(Fo-squared) and status flag 
# 
data_I
_shelx_title ' p212121 in P2(1)2(1)2(1)' 
_shelx_refln_list_code          4 
_shelx_F_calc_maximum      183.08 
_exptl_crystal_F_000       640.00 
_reflns_d_resolution_high  0.7943 
 
loop_ 
 _symmetry_equiv_pos_as_xyz 
 'x, y, z' 
 '-x+1/2, -y, z+1/2' 
 '-x, y+1/2, -z+1/2' 
 'x+1/2, -y+1/2, -z' 
 
_cell_length_a     7.5576 
_cell_length_b    11.7337 
_cell_length_c    15.0208 
_cell_angle_alpha  90.000 
_cell_angle_beta   90.000 
_cell_angle_gamma  90.000 
 
_shelx_F_squared_multiplier     1.000 
 
loop_ 
 _refln_index_h 
 _refln_index_k 
 _refln_index_l 
 _refln_F_squared_calc 
 _refln_F_squared_meas 
 _refln_F_squared_sigma 
 _refln_observed_status 
   2   0   0     5589.59     5628.64    309.96 o 
   4   0   0     3474.39     4041.43    227.22 o 
   6   0   0       12.14       36.58     15.22 o 
   8   0   0       18.58       24.32     10.26 o 
   1   1   0      512.47      526.70     21.75 o 
   2   1   0     5800.84     5891.52    324.66 o 
   3   1   0     4438.41     4588.98    255.68 o 
   4   1   0     5454.37     5422.30    302.57 o 
   5   1   0     1346.47     1263.73     78.53 o 
   6   1   0       11.49        9.15      8.71 o 
   7   1   0       66.50       79.20      8.08 o 
   8   1   0        1.13       -4.74      8.40 o 
   9   1   0        1.67        7.71     11.25 o 
   0   2   0    18579.52    16547.64    904.59 o 
   1   2   0    19516.66    17250.13    498.05 o 
   2   2   0     1040.50     1055.35     28.40 o 
   3   2   0     2699.48     2668.26     69.91 o 
   4   2   0       52.68       61.70      5.13 o 
   5   2   0      124.79      127.05      7.67 o 
   6   2   0       25.09       29.62      5.84 o 
   7   2   0       63.73       62.26     10.29 o 
   8   2   0       24.69       33.05     13.45 o 
   9   2   0       22.36       28.28     14.51 o 
   1   3   0       23.22       27.12      2.67 o 
   2   3   0     1334.82     1367.08     31.53 o 
   3   3   0        5.78        9.77      2.80 o 
   4   3   0    10123.23     9977.90    255.54 o 
   5   3   0      413.75      404.33     14.90 o 
   6   3   0      326.19      346.51     17.34 o 
   7   3   0       72.07       67.27     12.73 o 
   8   3   0        2.24       -5.30     12.05 o 
   9   3   0        3.97       -8.16     13.25 o 
   0   4   0    19453.21    18820.48    637.62 o 
   1   4   0     2506.36     2498.95     61.41 o 
   2   4   0     1228.08     1160.48     27.41 o 
   3   4   0      838.44      860.39     21.43 o 
   4   4   0      150.18      137.98      7.66 o 
   5   4   0       46.03       43.62      5.70 o 
   6   4   0       31.34       25.22      8.04 o 
   7   4   0      109.70       97.19     14.59 o 
   8   4   0       99.83       96.05     16.76 o 
   9   4   0       31.33       19.28     16.00 o 
   1   5   0       64.95       62.99      7.03 o 
   2   5   0     1991.19     2174.03     54.86 o 
   3   5   0     1252.16     1204.03     35.93 o 
   4   5   0      202.35      248.44     12.30 o 
   5   5   0     1180.36     1245.99     42.52 o 
   6   5   0      137.22      150.28     16.26 o 
   7   5   0       93.60      108.69     16.19 o 
   8   5   0       43.75       30.13     14.13 o 
   0   6   0     9857.23    10900.69    372.14 o 
   1   6   0     1103.83     1093.84     29.35 o 
   2   6   0      567.34      504.45     15.64 o 
   3   6   0      910.27      935.54     23.91 o 
   4   6   0      155.14      175.54      9.86 o 
   5   6   0        3.17        8.80      7.43 o 
   6   6   0       29.82        8.83     11.70 o 
   7   6   0       14.46       12.06     16.73 o 
   8   6   0       14.03        6.12     18.85 o 
   1   7   0      218.80      206.87      9.28 o 
   2   7   0      233.91      235.37     10.15 o 
   3   7   0      142.08      168.44     11.44 o 
   4   7   0      871.49      858.08     31.93 o 
   5   7   0       45.94       50.58     12.71 o 
   6   7   0       97.52      117.90     16.63 o 
   7   7   0        0.56        0.29     16.73 o 
   8   7   0        1.60      -13.72     14.76 o 
   0   8   0      451.13      423.63     20.78 o 
   1   8   0      347.16      350.34     13.22 o 
   2   8   0      271.12      253.66     18.29 o 
   3   8   0      270.19      282.31     15.94 o 
   4   8   0      109.61       99.22     14.14 o 
   5   8   0        4.68        8.35     12.16 o 
   6   8   0        2.23       18.23     17.92 o 
   7   8   0       32.20       46.63     16.56 o 
   1   9   0      126.98      112.87     10.09 o 
   2   9   0        3.72       -4.00      7.31 o 
   3   9   0      248.07      230.98     16.59 o 
   4   9   0        3.47       16.78     14.95 o 
   5   9   0       59.76       82.05     16.02 o 
   6   9   0       22.26       33.96     15.31 o 
   7   9   0        4.51        9.98     16.14 o 
   0  10   0       68.54       78.45     11.58 o 
   1  10   0      211.65      213.02     14.51 o 
   2  10   0      243.02      246.20     15.78 o 
   3  10   0        5.19        6.71     10.87 o 
   4  10   0       52.54       41.52     13.78 o 
   5  10   0       38.72       24.47     15.00 o 
   6  10   0       35.26       27.51     17.24 o 
   1  11   0      181.20      157.12     18.74 o 
   2  11   0      588.92      600.51     26.49 o 
   3  11   0       77.60       89.50     22.11 o 
   4  11   0      150.00      148.43     32.15 o 
   5  11   0       10.80        3.45     15.85 o 
   6  11   0        1.29       -2.53     16.52 o 
   0  12   0      488.38      463.26     43.39 o 
   1  12   0      246.21      246.93     16.73 o 
   2  12   0        7.40       21.72     12.34 o 
   3  12   0        1.31        8.09     13.32 o 
   4  12   0        1.44       -6.59     14.82 o 
   5  12   0        0.27      -19.48     16.05 o 
   1  13   0        3.09       32.56     24.61 o 
   2  13   0       97.46       56.57     15.34 o 
   3  13   0      125.00      167.06     42.54 o 
   4  13   0       19.79        9.71     16.01 o 
   1  14   0        1.99       21.42     25.91 o 
   2  14   0      149.09      153.75     34.60 o 
   3  14   0        0.16      -19.23     25.63 o 
   1   0   1     2823.86     2688.75    150.78 o 
   2   0   1     4670.56     5017.36    195.53 o 
   3   0   1      663.90      677.02     30.10 o 
   4   0   1     2246.44     2205.14    115.78 o 
   5   0   1       16.51       20.23      8.25 o 
   6   0   1      516.65      571.39     31.09 o 
   7   0   1       13.71       13.44      7.55 o 
   8   0   1       28.05       15.34      7.54 o 
   9   0   1        0.55        6.91     11.60 o 
  -9   1   1       15.27       45.84     12.54 o 
  -8   1   1       91.20       65.61     13.44 o 
  -7   1   1       12.03        9.34      7.60 o 
  -6   1   1       18.01       17.28      6.58 o 
  -5   1   1      210.07      219.10     14.68 o 
  -4   1   1     3137.72     3048.33    140.78 o 
  -3   1   1     1250.11     1233.04     42.45 o 
  -2   1   1    31133.87    26022.46   2410.98 o 
  -1   1   1     2101.10     2080.94     81.40 o 
   0   1   1     1129.83     1118.08     44.37 o 
   1   1   1     1757.56     1726.53     68.12 o 
   2   1   1    33518.27    29721.62    809.08 o 
   3   1   1     1017.89     1013.44     31.00 o 
   4   1   1     2737.21     2703.35    110.27 o 
   5   1   1      269.87      262.08     14.15 o 
   6   1   1       17.89       27.18      7.13 o 
   7   1   1        3.95        3.55      7.15 o 
   8   1   1      107.35      107.91     14.34 o 
   9   1   1       16.15       -3.41     16.46 o 
  -9   2   1       32.38       20.02     18.14 o 
  -8   2   1        4.99        0.31     17.62 o 
  -7   2   1      171.46      173.29     15.55 o 
  -6   2   1      632.25      632.21     24.49 o 
  -5   2   1      219.54      220.41     10.21 o 
  -4   2   1      172.04      173.52     10.08 o 
  -3   2   1     1808.92     1759.56     47.26 o 
  -2   2   1    13488.43    12868.88    334.54 o 
  -1   2   1     1454.77     1476.10     44.35 o 
   0   2   1     1247.87     1281.94     51.17 o 
   1   2   1     1480.01     1470.90     38.23 o 
   2   2   1    13775.02    13282.68    335.82 o 
   3   2   1     1935.26     1865.66     60.08 o 
   4   2   1      162.27      153.92      9.57 o 
   5   2   1      306.25      313.76     16.86 o 
   6   2   1      585.55      555.27     23.48 o 
   7   2   1      152.76      133.09      9.98 o 
   8   2   1        3.35       -0.95     12.07 o 
   9   2   1       28.96       37.57     15.50 o 
  -9   3   1        8.06      -16.81     16.08 o 
  -8   3   1       56.47       64.98     14.56 o 
  -7   3   1       14.34        5.01     10.26 o 
  -6   3   1      118.81      115.25     10.75 o 
  -5   3   1      317.40      317.50     17.29 o 
  -4   3   1      424.15      440.74     15.05 o 
  -3   3   1     2321.68     2311.41     54.60 o 
  -2   3   1     1062.38     1079.84     32.65 o 
  -1   3   1     2568.77     2583.21     76.46 o 
   0   3   1     4067.69     4051.24     98.14 o 
   1   3   1     2577.56     2552.43     56.91 o 
   2   3   1      802.46      790.77     19.67 o 
   3   3   1     2217.45     2139.84     50.32 o 
   4   3   1      520.64      536.95     20.25 o 
   5   3   1      306.09      290.79     12.62 o 
   6   3   1      134.89      122.29      8.84 o 
   7   3   1       24.47       21.54      8.81 o 
   8   3   1       56.83       62.29     15.30 o 
   9   3   1        9.18        5.13     14.70 o 
  -9   4   1       19.49       11.41     15.15 o 
  -8   4   1       30.89       28.49     13.33 o 
  -7   4   1       75.27       97.98     14.77 o 
  -6   4   1      379.48      383.66     35.59 o 
  -5   4   1       76.54       80.89      8.22 o 
  -4   4   1     1268.80     1242.99     35.71 o 
  -3   4   1      941.72      960.39     28.94 o 
  -2   4   1     3507.50     3595.93     79.20 o 
  -1   4   1     1167.38     1147.82     35.27 o 
   0   4   1     1321.32     1410.84     35.62 o 
   1   4   1     1269.98     1251.71     32.11 o 
   2   4   1     3270.29     3346.00     75.56 o 
   3   4   1     1100.51     1113.13     24.28 o 
   4   4   1     1392.09     1353.62     45.10 o 
   5   4   1      125.28      121.07      8.28 o 
   6   4   1      506.16      524.56     41.92 o 
   7   4   1       67.73       74.63     19.20 o 
   8   4   1       27.97       17.49     14.26 o 
   9   4   1       21.54       47.40     16.75 o 
  -8   5   1       20.97       21.61     14.22 o 
  -7   5   1       34.41       47.78     19.20 o 
  -6   5   1      168.55      191.65     20.25 o 
  -5   5   1       37.60       28.33      9.89 o 
  -4   5   1      141.96      140.01      8.75 o 
  -3   5   1      511.01      478.62     19.00 o 
  -2   5   1     4222.50     4345.71    107.53 o 
  -1   5   1     3820.41     3878.29     94.97 o 
   0   5   1     1553.01     1675.62     42.41 o 
   1   5   1     3788.34     3818.57     93.42 o 
   2   5   1     4260.40     4443.73     98.64 o 
   3   5   1      437.19      435.89     13.16 o 
   4   5   1      167.75      157.98      6.81 o 
   5   5   1       45.88       54.66      6.57 o 
   6   5   1      190.53      195.80     14.12 o 
   7   5   1       49.05       22.17     12.85 o 
   8   5   1       15.33        9.70     13.95 o 
  -8   6   1       29.06       47.54     15.80 o 
  -7   6   1       99.50      104.50     16.67 o 
  -6   6   1      115.97      136.49     16.12 o 
  -5   6   1      186.48      194.31     16.80 o 
  -4   6   1      564.46      584.85     39.65 o 
  -3   6   1     1030.62     1001.49     28.11 o 
  -2   6   1      739.55      734.35     21.88 o 
  -1   6   1     1590.16     1651.84     42.41 o 
   0   6   1       36.35       51.91      4.62 o 
   1   6   1     1770.73     1806.81     46.20 o 
   2   6   1     1028.49     1011.25     27.77 o 
   3   6   1     1092.70     1063.65     26.63 o 
   4   6   1      662.34      661.35     16.78 o 
   5   6   1      182.71      186.01     14.93 o 
   6   6   1      112.81      136.62     17.08 o 
   7   6   1       98.75       85.32     22.33 o 
   8   6   1       30.55       29.18     15.84 o 
  -8   7   1        5.53       15.62     15.89 o 
  -7   7   1       43.38       44.85     15.21 o 
  -6   7   1       41.03       52.18     13.93 o 
  -5   7   1      272.85      285.97     21.37 o 
  -4   7   1      289.37      266.03     19.15 o 
  -3   7   1      257.20      267.19     14.49 o 
  -2   7   1     1386.36     1384.02     48.89 o 
  -1   7   1       99.95      116.40      6.82 o 
   0   7   1     1495.14     1418.81     37.46 o 
   1   7   1       70.10       80.50      6.07 o 
   2   7   1     1584.21     1654.64     62.57 o 
   3   7   1      251.91      241.73     12.24 o 
   4   7   1      294.98      314.10     17.17 o 
   5   7   1      281.90      287.29     38.50 o 
   6   7   1       47.70       43.05     13.66 o 
   7   7   1       43.38       60.44     16.03 o 
   8   7   1        3.90        7.32     17.57 o 
  -7   8   1       41.90       45.77     16.77 o 
  -6   8   1       83.36      101.67     18.02 o 
  -5   8   1      253.30      237.80     20.56 o 
  -4   8   1      120.92      126.71     15.01 o 
  -3   8   1      336.68      343.10     17.45 o 
  -2   8   1      480.57      521.65     21.37 o 
  -1   8   1      177.33      189.64      9.37 o 
   0   8   1      270.10      260.82     11.24 o 
   1   8   1      179.61      193.71      9.61 o 
   2   8   1      484.15      499.58     21.97 o 
   3   8   1      361.76      374.02     27.31 o 
   4   8   1      108.39      125.34     12.21 o 
   5   8   1      253.29      270.96     25.34 o 
   6   8   1       95.46       89.67     16.67 o 
   7   8   1       43.28        0.22     19.62 o 
  -7   9   1        6.08       20.83     17.51 o 
  -6   9   1      102.87       72.30     17.78 o 
  -5   9   1       66.74       77.15     16.45 o 
  -4   9   1      137.37      165.97     17.48 o 
  -3   9   1      312.47      339.26     28.22 o 
  -2   9   1       35.70       35.04      8.36 o 
  -1   9   1      972.28      946.53     33.89 o 
   0   9   1      136.05      124.01      8.10 o 
   1   9   1      908.60      912.42     26.93 o 
   2   9   1       43.38       49.54      7.01 o 
   3   9   1      308.93      339.79     18.43 o 
   4   9   1      131.17      144.73     26.53 o 
   5   9   1       71.82       62.94     15.45 o 
   6   9   1      118.41      143.01     20.36 o 
   7   9   1        6.52       27.62     17.67 o 
  -6  10   1       58.44       92.80     19.40 o 
  -5  10   1       12.57       15.49     14.42 o 
  -4  10   1      109.95      114.11     16.82 o 
  -3  10   1       33.83       24.12     11.76 o 
  -2  10   1      159.89      169.38     18.58 o 
  -1  10   1      370.23      372.14     18.50 o 
   0  10   1      207.85      217.71     11.22 o 
   1  10   1      365.39      355.91     14.93 o 
   2  10   1      179.85      186.49     15.07 o 
   3  10   1       50.27       52.26     11.01 o 
   4  10   1       67.65       65.85     14.56 o 
   5  10   1       17.63       23.13     14.87 o 
   6  10   1       55.46       83.61     18.82 o 
  -6  11   1        4.72       11.10     17.39 o 
  -5  11   1        0.95      -12.26     16.06 o 
  -4  11   1       72.30       55.27     15.98 o 
  -3  11   1       69.59       73.60     14.96 o 
  -2  11   1      165.75      172.02     16.78 o 
  -1  11   1       80.65       69.33     10.86 o 
   0  11   1       99.76      119.85     12.25 o 
   1  11   1       69.18       53.93     10.15 o 
   2  11   1      119.55      143.82     13.46 o 
   3  11   1       92.07       86.33     15.20 o 
   4  11   1       79.99       62.99     16.47 o 
   5  11   1        0.15      -10.42     14.09 o 
   6  11   1        4.90       16.63     17.28 o 
  -5  12   1       98.71       46.63     18.37 o 
  -4  12   1       33.27       20.42     16.46 o 
  -3  12   1        3.89       12.54     13.51 o 
  -2  12   1      101.40       98.05     15.55 o 
  -1  12   1       24.75       24.19     12.62 o 
   0  12   1      471.02      464.82     31.98 o 
   1  12   1       29.23       -7.64     14.44 o 
   2  12   1       80.15       72.58     12.10 o 
   3  12   1       12.10       21.20     13.43 o 
   4  12   1       40.48       40.37     15.96 o 
   5  12   1       87.80       96.39     24.94 o 
  -4  13   1       41.90       14.54     21.09 o 
  -3  13   1        4.39        8.48     14.76 o 
  -2  13   1       23.50       26.49     14.74 o 
  -1  13   1        7.57       -6.53     22.73 o 
   0  13   1       49.04       45.58     17.66 o 
   1  13   1       11.29       25.65     16.88 o 
   2  13   1       21.00        3.47     24.22 o 
   3  13   1        7.14       -0.08     13.93 o 
   4  13   1       36.61       64.46     17.89 o 
  -2  14   1        4.92        8.18     27.66 o 
  -1  14   1       17.78       18.43     27.76 o 
   0  14   1       26.01        1.05     23.14 o 
   1  14   1       13.89       -7.39     22.03 o 
   2  14   1        8.43        8.69     26.17 o 
   0   0   2      205.31      177.02     11.30 o 
   1   0   2      892.92      975.82     31.58 o 
   2   0   2     1733.60     1804.08     53.75 o 
   3   0   2     1512.83     1530.12     46.68 o 
   4   0   2      122.59      124.96      7.97 o 
   5   0   2     1943.38     1906.74     77.24 o 
   6   0   2        8.71       -2.07      6.16 o 
   7   0   2      313.57      323.97     21.37 o 
   8   0   2       20.50       27.15     12.75 o 
   9   0   2        1.71       -4.81     15.95 o 
  -9   1   2       12.55       12.81      9.37 o 
  -8   1   2       32.55       29.30     10.57 o 
  -7   1   2        7.23       12.81      9.09 o 
  -6   1   2       51.76       41.83      9.08 o 
  -5   1   2      626.83      615.08     26.81 o 
  -4   1   2      827.69      821.07     30.16 o 
  -3   1   2     2401.34     2436.28     82.10 o 
  -2   1   2    14618.80    13362.00    483.93 o 
  -1   1   2     7431.49     7126.44    245.70 o 
   0   1   2      287.00      332.03     22.31 o 
   1   1   2     7532.96     7391.64    228.32 o 
   2   1   2    15857.27    14776.35    332.73 o 
   3   1   2     2065.65     2086.70     60.28 o 
   4   1   2      640.17      680.24     26.66 o 
   5   1   2      585.94      568.90     20.14 o 
   6   1   2       73.43       66.35      6.21 o 
   7   1   2       14.06       14.90      6.50 o 
   8   1   2       22.80       14.07      9.37 o 
   9   1   2       12.49        8.55     12.71 o 
  -9   2   2       10.07        9.03     11.06 o 
  -8   2   2       30.47       40.89     13.08 o 
  -7   2   2      112.69      103.98     19.55 o 
  -6   2   2     1871.17     1782.08     57.45 o 
  -5   2   2       60.60       66.80      5.67 o 
  -4   2   2     1727.12     1748.45     56.70 o 
  -3   2   2     1111.94     1138.59     30.25 o 
  -2   2   2        2.53       11.17     10.38 o 
  -1   2   2     2538.18     2506.04     73.33 o 
   0   2   2     3097.98     2944.04     75.71 o 
   1   2   2     2694.72     2715.23     79.87 o 
   2   2   2       93.00       98.40      6.78 o 
   3   2   2      998.61     1008.73     36.00 o 
   4   2   2     2377.27     2251.61     73.99 o 
   5   2   2       47.82       53.75      7.32 o 
   6   2   2     1926.20     1856.69     63.37 o 
   7   2   2      117.58      110.59     11.10 o 
   8   2   2       18.46       12.07     10.16 o 
   9   2   2        9.90        4.97     18.81 o 
  -9   3   2       41.95        8.37     17.54 o 
  -8   3   2       92.92       85.15     14.28 o 
  -7   3   2       12.96        9.57     10.67 o 
  -6   3   2       89.17       93.79     12.33 o 
  -5   3   2       21.36       24.18      6.21 o 
  -4   3   2      128.22      142.04      7.24 o 
  -3   3   2      852.91      837.97     25.01 o 
  -2   3   2     1033.44     1041.56     51.34 o 
  -1   3   2     8405.81     8196.39    237.78 o 
   0   3   2     1745.88     1753.78     52.32 o 
   1   3   2     8407.61     8367.34    211.82 o 
   2   3   2      926.95      908.72     25.41 o 
   3   3   2      835.04      813.12     23.61 o 
   4   3   2      196.57      208.57     14.73 o 
   5   3   2       12.12       12.38      6.01 o 
   6   3   2      102.91       90.92     10.98 o 
   7   3   2       21.17       12.40      8.88 o 
   8   3   2      103.25       85.45     16.34 o 
   9   3   2       42.79       51.69     17.62 o 
  -9   4   2       22.78       22.25     18.78 o 
  -8   4   2        4.25       -6.37     11.84 o 
  -7   4   2      196.76      215.91     18.87 o 
  -6   4   2      340.65      379.00     43.07 o 
  -5   4   2      784.69      760.66     34.48 o 
  -4   4   2      169.91      177.32      9.08 o 
  -3   4   2     1196.01     1219.07     37.77 o 
  -2   4   2      890.01      851.83     27.96 o 
  -1   4   2      863.17      905.65     29.15 o 
   0   4   2      536.27      605.59     16.51 o 
   1   4   2     1032.20     1055.99     24.96 o 
   2   4   2      885.03      829.61     20.63 o 
   3   4   2     1445.66     1455.80     30.71 o 
   4   4   2      125.64      132.67      8.03 o 
   5   4   2      818.27      795.68     25.40 o 
   6   4   2      340.62      345.15     15.02 o 
   7   4   2      169.14      189.62     14.60 o 
   8   4   2        2.49      -11.38     13.27 o 
   9   4   2       18.98       22.57     16.21 o 
  -8   5   2       10.28        7.76     13.00 o 
  -7   5   2        9.64       20.45     12.52 o 
  -6   5   2       26.36       31.46     12.96 o 
  -5   5   2      151.46      156.79     14.91 o 
  -4   5   2      210.40      242.34     11.28 o 
  -3   5   2      337.28      349.51     14.81 o 
  -2   5   2     2654.03     2668.92     81.39 o 
  -1   5   2      767.19      752.83     20.56 o 
   0   5   2     3080.61     2920.12     72.12 o 
   1   5   2      833.03      840.96     23.09 o 
   2   5   2     2662.61     2630.92     59.67 o 
   3   5   2      263.45      276.61     10.61 o 
   4   5   2      160.41      162.68      7.91 o 
   5   5   2      143.67      139.69      9.21 o 
   6   5   2       18.48       30.96      9.49 o 
   7   5   2        9.52        6.52     12.36 o 
   8   5   2       17.12        6.97     14.75 o 
  -8   6   2       28.03       13.12     17.57 o 
  -7   6   2       19.06        1.93     12.86 o 
  -6   6   2       66.40       62.11     28.90 o 
  -5   6   2       83.77      100.34     18.01 o 
  -4   6   2      239.70      232.50     14.28 o 
  -3   6   2      598.64      623.87     34.38 o 
  -2   6   2      399.08      409.63     13.06 o 
  -1   6   2      360.71      372.44     14.65 o 
   0   6   2      105.32       94.26      5.63 o 
   1   6   2      505.63      506.21     28.17 o 
   2   6   2      425.68      413.29     12.58 o 
   3   6   2      606.55      622.99     17.43 o 
   4   6   2      256.20      247.97     11.08 o 
   5   6   2      115.70      109.73      8.83 o 
   6   6   2       41.55       32.69      9.59 o 
   7   6   2       22.17       39.50     14.44 o 
   8   6   2       33.22       54.59     17.16 o 
  -8   7   2       11.44        0.23     15.26 o 
  -7   7   2        7.33       11.45     14.19 o 
  -6   7   2        5.08        4.10     12.39 o 
  -5   7   2       13.10       18.50     10.46 o 
  -4   7   2      124.53      105.76     19.86 o 
  -3   7   2      352.92      375.91     21.18 o 
  -2   7   2      637.18      681.15     25.02 o 
  -1   7   2     2598.14     2615.46     65.95 o 
   0   7   2     1027.11     1145.04     30.85 o 
   1   7   2     2481.03     2541.71     64.62 o 
   2   7   2      598.85      616.84     19.33 o 
   3   7   2      308.07      307.99     11.51 o 
   4   7   2       85.42       91.07      7.01 o 
   5   7   2       16.50       23.54      8.93 o 
   6   7   2       11.70       16.37     12.88 o 
   7   7   2        7.01       11.53     16.39 o 
   8   7   2       13.95       14.54     16.63 o 
  -7   8   2       22.06       24.67     16.69 o 
  -6   8   2       18.61       46.76     18.99 o 
  -5   8   2      143.70      131.65     16.65 o 
  -4   8   2       73.89       70.66     18.96 o 
  -3   8   2      263.52      249.90     18.36 o 
  -2   8   2      196.92      189.81     11.84 o 
  -1   8   2       48.48       43.77      5.52 o 
   0   8   2      105.94      127.29      7.62 o 
   1   8   2       50.03       53.13      6.17 o 
   2   8   2      160.99      154.46      9.03 o 
   3   8   2      206.59      191.65     10.43 o 
   4   8   2      143.30      144.63     10.57 o 
   5   8   2      122.34      130.08     13.13 o 
   6   8   2       20.99        5.58     13.32 o 
   7   8   2       32.68       26.15     15.71 o 
  -7   9   2        6.48       -4.57     15.99 o 
  -6   9   2       49.17       31.51     28.82 o 
  -5   9   2       16.46        3.45     14.15 o 
  -4   9   2       86.46       86.22     15.05 o 
  -3   9   2       16.16       16.61     10.61 o 
  -2   9   2      255.73      276.15     18.73 o 
  -1   9   2       10.54       11.10      6.95 o 
   0   9   2      602.52      632.85     20.22 o 
   1   9   2       19.79       24.28      6.22 o 
   2   9   2      244.12      285.05     15.17 o 
   3   9   2        7.32       13.14      8.61 o 
   4   9   2       84.69      136.25     13.70 o 
   5   9   2        8.28       14.32     14.09 o 
   6   9   2       46.62       47.97     17.03 o 
   7   9   2        8.49        7.09     15.53 o 
  -6  10   2       35.47       29.90     17.61 o 
  -5  10   2       79.15       64.06     17.15 o 
  -4  10   2       66.25       66.58     14.97 o 
  -3  10   2      220.44      231.95     40.63 o 
  -2  10   2        2.43        4.31     11.83 o 
  -1  10   2       51.30       41.15     12.06 o 
   0  10   2       18.54       13.83      8.01 o 
   1  10   2       41.86       46.45      8.95 o 
   2  10   2        2.21        7.21      8.21 o 
   3  10   2      185.03      192.85     15.28 o 
   4  10   2       50.62       31.46     13.53 o 
   5  10   2       83.08       79.46     16.99 o 
   6  10   2       36.12       45.76     17.29 o 
  -6  11   2       36.98       23.24     17.66 o 
  -5  11   2       23.20       22.66     16.04 o 
  -4  11   2        8.40        4.23     13.66 o 
  -3  11   2      296.55      300.27     22.81 o 
  -2  11   2       15.19       27.77     12.26 o 
  -1  11   2      127.71      160.76     16.42 o 
   0  11   2       58.30       42.71     10.00 o 
   1  11   2       94.89      116.56     12.28 o 
   2  11   2       16.95       29.82     10.16 o 
   3  11   2      309.57      326.93     39.80 o 
   4  11   2        9.03       16.57     14.24 o 
   5  11   2       28.16       28.68     16.24 o 
   6  11   2       29.39       26.60     18.23 o 
  -5  12   2       46.20       35.67     18.66 o 
  -4  12   2       23.69       41.51     17.02 o 
  -3  12   2        2.49        2.86     14.31 o 
  -2  12   2      104.03       94.81     16.02 o 
  -1  12   2      101.54      114.59     19.70 o 
   0  12   2       24.02       16.64     10.30 o 
   1  12   2       97.15       91.17     24.16 o 
   2  12   2       98.21       93.41     12.59 o 
   3  12   2        3.62        3.79     12.79 o 
   4  12   2       33.50       14.69     22.63 o 
   5  12   2       41.45       53.08     17.75 o 
  -4  13   2       14.24       24.44     24.02 o 
  -3  13   2       44.72       40.69     15.98 o 
  -2  13   2      129.23      120.84     18.04 o 
  -1  13   2       19.18        4.34     13.15 o 
   0  13   2       14.29       22.06     25.34 o 
   1  13   2       31.01       12.36     16.48 o 
   2  13   2      162.96      113.71     29.57 o 
   3  13   2       45.55       27.88     15.39 o 
   4  13   2       14.16       20.27     16.76 o 
  -2  14   2        2.40       18.52     15.90 o 
  -1  14   2       56.41       20.72     27.60 o 
   0  14   2        0.39        5.19     26.71 o 
   1  14   2       54.42       37.66     28.24 o 
   2  14   2        1.15       -1.18     24.73 o 
   1   0   3    10983.38    10340.94    238.91 o 
   2   0   3     3634.17     3713.52     95.32 o 
   3   0   3     3187.23     3209.06     94.75 o 
   4   0   3     1163.56     1203.77     44.91 o 
   5   0   3       22.69       30.17      5.84 o 
   6   0   3      125.15      129.75      8.75 o 
   7   0   3       50.90       58.13      8.60 o 
   8   0   3       54.73       52.66     30.26 o 
   9   0   3        5.89       -5.51     15.44 o 
  -9   1   3        0.69        7.78     10.02 o 
  -8   1   3       54.34       59.07      9.65 o 
  -7   1   3      120.27      120.05     10.71 o 
  -6   1   3      130.36      121.62     11.75 o 
  -5   1   3      678.67      663.10     28.13 o 
  -4   1   3      273.02      284.59     15.64 o 
  -3   1   3     1763.90     1664.29    112.75 o 
  -2   1   3     1003.41     1017.06     29.64 o 
  -1   1   3     2318.95     2502.36     84.81 o 
   0   1   3     3568.55     3576.63     90.94 o 
   1   1   3     2281.77     2348.07     55.52 o 
   2   1   3      805.21      843.34     22.13 o 
   3   1   3     1545.89     1534.51     37.62 o 
   4   1   3      336.92      326.63     10.51 o 
   5   1   3      645.77      623.20     18.28 o 
   6   1   3      149.78      145.62      9.23 o 
   7   1   3      147.57      151.65     14.87 o 
   8   1   3       51.61       39.15     11.34 o 
   9   1   3        1.62      -16.08     16.74 o 
  -9   2   3        2.90       10.47     16.27 o 
  -8   2   3       10.60       19.90     14.83 o 
  -7   2   3       12.02       10.29      9.62 o 
  -6   2   3      214.28      214.04     20.18 o 
  -5   2   3      166.46      172.57     12.77 o 
  -4   2   3      312.37      354.52     18.68 o 
  -3   2   3     1687.79     1732.61     53.64 o 
  -2   2   3     2837.30     2935.66     86.34 o 
  -1   2   3      958.11      992.73     35.89 o 
   0   2   3    17070.27    16300.70    413.34 o 
   1   2   3      873.54      898.61     24.81 o 
   2   2   3     2311.08     2257.63     67.54 o 
   3   2   3     1643.21     1608.86     37.55 o 
   4   2   3      472.32      470.85     14.84 o 
   5   2   3      136.20      129.25      9.55 o 
   6   2   3      188.51      179.30     13.02 o 
   7   2   3        7.50       10.39      8.32 o 
   8   2   3        7.34        6.04      9.24 o 
   9   2   3        3.47       -3.98     19.07 o 
  -9   3   3       16.18        6.59     16.23 o 
  -8   3   3       97.69       76.49     17.83 o 
  -7   3   3       96.04      108.99     13.86 o 
  -6   3   3       26.79       31.60      9.73 o 
  -5   3   3     1439.11     1459.96     57.03 o 
  -4   3   3     2231.54     2306.56     69.87 o 
  -3   3   3     1831.12     1809.66     50.39 o 
  -2   3   3     1196.21     1224.14     38.28 o 
  -1   3   3      636.39      607.58     19.31 o 
   0   3   3      306.40      317.91     12.64 o 
   1   3   3      464.39      473.97     14.52 o 
   2   3   3     1341.65     1337.90     36.10 o 
   3   3   3     1963.67     1935.28     51.03 o 
   4   3   3     2052.31     2045.54     68.46 o 
   5   3   3     1434.62     1445.59     54.76 o 
   6   3   3        9.79       19.90      7.72 o 
   7   3   3       81.24       82.80     10.81 o 
   8   3   3      111.11      114.83     17.04 o 
   9   3   3       15.80       11.45     15.95 o 
  -9   4   3        0.45       23.81     18.69 o 
  -8   4   3       80.89      107.39     16.10 o 
  -7   4   3       46.74       50.56     12.82 o 
  -6   4   3       62.34       48.78     11.33 o 
  -5   4   3      123.46      118.55     12.62 o 
  -4   4   3       36.38       48.80      5.58 o 
  -3   4   3     1716.47     1754.03     55.13 o 
  -2   4   3      374.59      384.36     14.57 o 
  -1   4   3     5223.41     5065.60    147.83 o 
   0   4   3       82.39       73.17      4.43 o 
   1   4   3     5089.46     5074.71    112.87 o 
   2   4   3      427.13      442.00     14.30 o 
   3   4   3     1833.84     1852.89     49.77 o 
   4   4   3       19.19       25.84      5.04 o 
   5   4   3      143.09      146.12     13.32 o 
   6   4   3       63.26       57.34      8.92 o 
   7   4   3       46.25       65.01     14.29 o 
   8   4   3       96.12       66.26     18.75 o 
   9   4   3        0.04      -18.27     15.84 o 
  -8   5   3       16.47       14.57     14.05 o 
  -7   5   3       30.34       47.65     20.95 o 
  -6   5   3      309.13      322.58     22.25 o 
  -5   5   3        1.29        5.27      9.29 o 
  -4   5   3     1326.13     1321.82     44.38 o 
  -3   5   3      467.44      487.74     18.88 o 
  -2   5   3      807.53      768.82     32.45 o 
  -1   5   3      353.36      340.46     13.73 o 
   0   5   3      772.58      792.86     21.67 o 
   1   5   3      381.41      391.92     11.55 o 
   2   5   3      552.57      551.45     15.64 o 
   3   5   3      494.45      503.00     13.43 o 
   4   5   3     1320.92     1256.10     31.80 o 
   5   5   3        4.43        2.85      5.84 o 
   6   5   3      360.37      363.96     16.21 o 
   7   5   3       39.77       42.42     10.97 o 
   8   5   3       22.60       14.92     15.35 o 
  -8   6   3      108.67      117.63     34.08 o 
  -7   6   3       30.32       33.75     13.53 o 
  -6   6   3        1.72        2.90     11.37 o 
  -5   6   3       25.17       14.42      8.58 o 
  -4   6   3      647.44      647.56     26.36 o 
  -3   6   3      199.13      203.57     14.80 o 
  -2   6   3     1096.95     1094.13     35.93 o 
  -1   6   3     1103.01     1067.78     28.52 o 
   0   6   3     3299.48     3220.62     80.16 o 
   1   6   3     1119.56     1110.47     30.16 o 
   2   6   3     1017.16     1004.11     25.46 o 
   3   6   3      185.48      184.02      8.50 o 
   4   6   3      627.46      629.62     18.57 o 
   5   6   3       24.04       18.90      6.60 o 
   6   6   3        3.77       10.62      9.12 o 
   7   6   3       19.64       10.80     13.57 o 
   8   6   3      111.79       59.81     17.49 o 
  -8   7   3       29.41       44.67     17.51 o 
  -7   7   3       60.25       58.14     16.17 o 
  -6   7   3       39.85       22.21     13.67 o 
  -5   7   3      387.14      439.95     22.53 o 
  -4   7   3       54.76       41.80     12.49 o 
  -3   7   3      835.04      816.97     67.50 o 
  -2   7   3       93.03       93.17      8.23 o 
  -1   7   3      315.10      317.03     11.45 o 
   0   7   3       87.88      105.85      6.67 o 
   1   7   3      231.83      238.41     10.54 o 
   2   7   3       57.02       50.61      6.06 o 
   3   7   3      972.04      949.86     24.86 o 
   4   7   3       67.73       78.91      8.84 o 
   5   7   3      397.23      392.21     16.98 o 
   6   7   3       36.05       41.34     11.08 o 
   7   7   3       41.85       49.63     16.15 o 
   8   7   3       25.74        5.71     16.49 o 
  -7   8   3       14.76       39.43     16.58 o 
  -6   8   3       68.05       82.82     16.71 o 
  -5   8   3       54.47       62.35     16.03 o 
  -4   8   3        9.89       -5.27     11.46 o 
  -3   8   3      418.68      459.08     25.52 o 
  -2   8   3      593.19      560.66     27.33 o 
  -1   8   3      412.78      437.19     18.64 o 
   0   8   3     2371.69     2340.88     59.66 o 
   1   8   3      387.17      390.42     14.52 o 
   2   8   3      535.60      546.53     37.32 o 
   3   8   3      394.76      414.67     27.13 o 
   4   8   3       10.48       10.03      5.72 o 
   5   8   3       45.01       60.55     10.95 o 
   6   8   3       54.33       47.20     21.90 o 
   7   8   3       18.19        9.07     14.79 o 
  -7   9   3        6.11        6.34     16.76 o 
  -6   9   3       12.48        8.60     15.93 o 
  -5   9   3        2.34        5.05     13.18 o 
  -4   9   3      553.81      582.78     33.52 o 
  -3   9   3       43.09       50.01     12.48 o 
  -2   9   3      278.28      280.26     19.63 o 
  -1   9   3       54.20       62.17      8.61 o 
   0   9   3       50.38       38.31      7.98 o 
   1   9   3       60.34       63.14      7.22 o 
   2   9   3      309.73      322.51     15.58 o 
   3   9   3       31.21       37.39      7.42 o 
   4   9   3      569.16      560.68     25.60 o 
   5   9   3        0.98        4.16     10.08 o 
   6   9   3        3.56       17.85     14.18 o 
   7   9   3        5.89        6.76     16.00 o 
  -6  10   3       13.32       32.95     17.37 o 
  -5  10   3       28.58       39.10     26.23 o 
  -4  10   3       95.13      109.01     17.43 o 
  -3  10   3       11.85        8.68     11.34 o 
  -2  10   3       35.67       42.45     11.71 o 
  -1  10   3      725.93      751.89     35.37 o 
   0  10   3      205.31      221.71     15.47 o 
   1  10   3      776.10      779.39     24.71 o 
   2  10   3       13.68       20.04      7.18 o 
   3  10   3        1.54       -4.83     10.85 o 
   4  10   3       68.32       73.96     12.30 o 
   5  10   3       29.42       22.14     14.50 o 
   6  10   3        9.58       -3.32     14.70 o 
  -6  11   3       38.07       31.49     18.93 o 
  -5  11   3       23.90       32.19     16.82 o 
  -4  11   3       74.64       71.16     16.57 o 
  -3  11   3      292.99      242.54     24.80 o 
  -2  11   3        3.85        7.18     12.12 o 
  -1  11   3      178.37      177.72     26.23 o 
   0  11   3      189.38      204.55     15.00 o 
   1  11   3      178.81      156.48     13.61 o 
   2  11   3        8.75        6.66      9.17 o 
   3  11   3      333.58      424.05     45.30 o 
   4  11   3       61.28       65.85     16.54 o 
   5  11   3       44.27       49.40     18.16 o 
   6  11   3       39.33       47.57     17.89 o 
  -5  12   3       22.76       34.53     28.35 o 
  -4  12   3      105.87      127.75     24.97 o 
  -3  12   3       54.70       74.95     16.27 o 
  -2  12   3       40.36       40.97     14.23 o 
  -1  12   3       32.19       20.81     27.49 o 
   0  12   3       25.29       28.08     13.10 o 
   1  12   3       24.23       20.80     15.05 o 
   2  12   3       27.56       29.20     15.14 o 
   3  12   3       57.95       67.63     13.38 o 
   4  12   3       98.01      106.34     18.31 o 
   5  12   3       29.33       12.79     28.08 o 
  -4  13   3        3.07       -1.99     15.80 o 
  -3  13   3       36.54       23.26     16.47 o 
  -2  13   3        6.11        3.15     18.35 o 
  -1  13   3       87.72       78.61     16.51 o 
   0  13   3        9.94        1.87     15.44 o 
   1  13   3       97.34      111.45     30.05 o 
   2  13   3        3.26       -4.97     15.83 o 
   3  13   3       28.80       21.96     24.32 o 
   4  13   3        8.51        3.09     15.84 o 
  -2  14   3       11.32        5.64     28.25 o 
  -1  14   3       45.02       51.79     16.90 o 
   0  14   3        6.20       12.64     26.33 o 
   1  14   3       47.46       23.75     28.94 o 
   2  14   3        9.77       28.36     25.53 o 
   0   0   4     1844.06     1906.99     55.64 o 
   1   0   4      820.35      872.32     19.03 o 
   2   0   4      485.99      468.46     13.84 o 
   3   0   4     1830.80     1864.99     49.54 o 
   4   0   4      503.06      495.21     17.94 o 
   5   0   4      377.94      348.70     13.44 o 
   6   0   4       99.65      104.90      9.39 o 
   7   0   4       94.97       98.58     13.18 o 
   8   0   4        1.62       -4.99     14.55 o 
   9   0   4       26.18       26.40     12.03 o 
  -9   1   4       16.12        7.45     11.01 o 
  -8   1   4      138.65      125.52     20.15 o 
  -7   1   4       30.39       28.28      9.64 o 
  -6   1   4      221.69      228.91     15.59 o 
  -5   1   4      298.38      307.35     15.63 o 
  -4   1   4     1382.10     1457.54     58.76 o 
  -3   1   4     1492.76     1514.84     52.75 o 
  -2   1   4     1667.78     1711.28     67.31 o 
  -1   1   4     1154.28     1147.63     29.38 o 
   0   1   4      589.46      615.04     13.63 o 
   1   1   4     1017.14      969.82     34.00 o 
   2   1   4     2183.98     2176.92     44.39 o 
   3   1   4     1400.59     1420.17     35.22 o 
   4   1   4     1668.73     1723.14     40.92 o 
   5   1   4      243.57      233.58      9.95 o 
   6   1   4      205.24      227.78     17.57 o 
   7   1   4       35.18       35.32     10.95 o 
   8   1   4      127.08      118.38     15.23 o 
   9   1   4       15.80       -3.28     18.49 o 
  -9   2   4        7.41        7.60     10.95 o 
  -8   2   4       40.61       32.10     11.07 o 
  -7   2   4       47.57       40.65     13.72 o 
  -6   2   4      193.03      173.07     13.96 o 
  -5   2   4      142.74      140.72     12.04 o 
  -4   2   4     1901.92     1993.58     73.99 o 
  -3   2   4      603.58      604.84     21.56 o 
  -2   2   4     1072.58     1065.36     52.84 o 
  -1   2   4     4923.22     4845.80    165.52 o 
   0   2   4      741.83      759.27     25.94 o 
   1   2   4     4888.89     4788.10    111.53 o 
   2   2   4     1404.49     1434.62     44.25 o 
   3   2   4      601.56      594.06     15.55 o 
   4   2   4     2032.37     2106.36     55.89 o 
   5   2   4      144.67      135.77     10.66 o 
   6   2   4      142.53      143.12     12.04 o 
   7   2   4       54.38       46.47      9.83 o 
   8   2   4       32.41       30.80     12.04 o 
   9   2   4        9.65        0.35     18.78 o 
  -9   3   4       29.56       14.80     16.36 o 
  -8   3   4      103.94       96.04     18.75 o 
  -7   3   4       51.42       59.83     12.01 o 
  -6   3   4       19.18       25.19     12.37 o 
  -5   3   4      362.06      360.54     20.67 o 
  -4   3   4      949.48      950.72     37.33 o 
  -3   3   4      431.15      430.89     14.52 o 
  -2   3   4      922.30      950.12     36.00 o 
  -1   3   4     2176.03     2204.94     66.79 o 
   0   3   4      872.89      877.36     24.67 o 
   1   3   4     2312.29     2395.95     62.25 o 
   2   3   4      927.58      927.70     26.56 o 
   3   3   4      473.76      468.73     15.40 o 
   4   3   4      745.82      738.30     28.81 o 
   5   3   4      413.69      408.32     19.05 o 
   6   3   4       60.71       62.63      9.73 o 
   7   3   4       65.21       66.09     10.78 o 
   8   3   4      113.31      124.59     18.45 o 
   9   3   4       27.77        9.39     22.12 o 
  -8   4   4       14.49       27.66     17.57 o 
  -7   4   4       90.77       95.15     14.33 o 
  -6   4   4       26.89       24.77     10.50 o 
  -5   4   4       74.41       89.29     12.00 o 
  -4   4   4      175.55      181.37     14.57 o 
  -3   4   4      721.79      764.39     25.00 o 
  -2   4   4     4101.58     4135.80    142.64 o 
  -1   4   4      171.48      162.66      8.06 o 
   0   4   4     4270.32     4340.04    106.05 o 
   1   4   4      305.10      293.52     12.08 o 
   2   4   4     3874.29     3880.99    101.79 o 
   3   4   4      667.04      636.29     20.39 o 
   4   4   4      197.12      202.05     14.37 o 
   5   4   4       40.53       33.82      7.70 o 
   6   4   4       20.08       28.11      8.38 o 
   7   4   4      109.68      101.18     12.12 o 
   8   4   4       19.45       41.44     12.78 o 
  -8   5   4       72.75       66.12     17.25 o 
  -7   5   4       97.03       99.60     15.31 o 
  -6   5   4      543.43      509.98     29.06 o 
  -5   5   4      328.86      329.13     21.01 o 
  -4   5   4      214.74      234.28     13.53 o 
  -3   5   4      537.48      489.79     23.74 o 
  -2   5   4     1009.53      974.34     32.17 o 
  -1   5   4      218.88      224.99     10.58 o 
   0   5   4     3774.60     3952.90     97.39 o 
   1   5   4      323.85      343.21     11.77 o 
   2   5   4     1044.29     1035.50     30.79 o 
   3   5   4      529.66      498.84     16.94 o 
   4   5   4      180.82      163.34      9.77 o 
   5   5   4      281.84      278.97     24.53 o 
   6   5   4      559.59      554.09     20.94 o 
   7   5   4       98.25      121.21     14.03 o 
   8   5   4       59.99       30.70     16.58 o 
  -8   6   4       23.34       13.05     15.01 o 
  -7   6   4       36.57       46.96     14.04 o 
  -6   6   4       15.54       15.66     11.52 o 
  -5   6   4      101.02      107.39     11.82 o 
  -4   6   4     1030.85     1056.74     38.32 o 
  -3   6   4      284.80      273.90     20.02 o 
  -2   6   4      753.33      698.22     33.35 o 
  -1   6   4     2433.56     2456.15     61.52 o 
   0   6   4      364.19      383.96     12.86 o 
   1   6   4     2569.74     2597.40     65.86 o 
   2   6   4      898.03      877.18     22.71 o 
   3   6   4      256.46      241.35     10.60 o 
   4   6   4      997.38     1007.96     26.79 o 
   5   6   4      109.45      114.31      8.25 o 
   6   6   4        5.83        5.00      7.22 o 
   7   6   4       44.74       35.44     11.69 o 
   8   6   4       29.79       21.50     16.62 o 
  -8   7   4        5.75       16.59     15.41 o 
  -7   7   4        1.81       -7.49     13.37 o 
  -6   7   4      464.65      494.86     30.16 o 
  -5   7   4       33.48       38.87     10.50 o 
  -4   7   4      380.10      415.32     36.53 o 
  -3   7   4        1.38        4.30      8.20 o 
  -2   7   4      166.91      175.89     13.96 o 
  -1   7   4      674.25      640.57     23.75 o 
   0   7   4      313.03      306.43     11.75 o 
   1   7   4      716.26      721.70     21.58 o 
   2   7   4      207.39      217.38      9.60 o 
   3   7   4       14.58       22.45      5.25 o 
   4   7   4      414.63      393.31     14.42 o 
   5   7   4       32.43       27.76      6.72 o 
   6   7   4      464.42      482.69     24.47 o 
   7   7   4        4.28       20.27     14.81 o 
   8   7   4        5.39        7.58     21.96 o 
  -7   8   4       10.38       18.52     16.46 o 
  -6   8   4       71.12       86.42     18.20 o 
  -5   8   4       23.30       50.96     11.75 o 
  -4   8   4      241.68      253.24     20.01 o 
  -3   8   4      676.75      690.85     32.76 o 
  -2   8   4      734.82      730.60     42.27 o 
  -1   8   4      236.98      227.21     13.10 o 
   0   8   4      141.33      161.46     11.04 o 
   1   8   4      284.51      287.84     17.23 o 
   2   8   4      812.98      836.60     33.90 o 
   3   8   4      628.98      645.64     19.55 o 
   4   8   4      241.64      254.52     11.77 o 
   5   8   4        9.58        6.85      7.81 o 
   6   8   4       60.89       63.79     12.56 o 
   7   8   4       12.60       12.86     15.09 o 
  -7   9   4       38.74       29.15     17.85 o 
  -6   9   4        5.59        5.93     15.48 o 
  -5   9   4       86.93       80.53     13.88 o 
  -4   9   4       95.56      120.92     16.44 o 
  -3   9   4      129.38      121.16     14.57 o 
  -2   9   4      214.58      196.31     16.61 o 
  -1   9   4      112.01      106.11     12.67 o 
   0   9   4      576.47      578.64     23.67 o 
   1   9   4       93.52      105.41      8.34 o 
   2   9   4      274.39      272.84     13.19 o 
   3   9   4      128.96      108.70     10.08 o 
   4   9   4       98.56      101.25     10.54 o 
   5   9   4      101.25      107.60     14.06 o 
   6   9   4        7.71       17.11     14.58 o 
   7   9   4       38.36       20.13     17.25 o 
  -6  10   4       29.25       -2.26     22.17 o 
  -5  10   4       77.77       64.73     24.45 o 
  -4  10   4      190.84      202.62     20.55 o 
  -3  10   4       86.87       89.75     15.03 o 
  -2  10   4      594.78      580.07     31.83 o 
  -1  10   4      574.67      620.03     31.79 o 
   0  10   4       50.82       56.68     10.03 o 
   1  10   4      673.74      692.92     30.65 o 
   2  10   4      489.17      477.40     18.36 o 
   3  10   4       62.24       46.61      8.72 o 
   4  10   4      183.68      175.58     15.36 o 
   5  10   4       65.52       56.00     15.75 o 
   6  10   4       30.71       11.64     19.35 o 
  -5  11   4       56.22       30.12     17.39 o 
  -4  11   4       79.50      106.17     18.50 o 
  -3  11   4       34.13       36.07     14.37 o 
  -2  11   4       18.46        8.94     12.67 o 
  -1  11   4       47.76       35.73     12.38 o 
   0  11   4      141.58      120.88     15.44 o 
   1  11   4       71.08       75.58     11.55 o 
   2  11   4       33.52       34.09     10.64 o 
   3  11   4       18.74       26.16     10.89 o 
   4  11   4       51.95       34.07     11.96 o 
   5  11   4       46.69       42.83     15.90 o 
  -5  12   4        6.84       -1.85     19.99 o 
  -4  12   4       60.70       78.31     18.54 o 
  -3  12   4       25.71       43.74     16.07 o 
  -2  12   4       16.78       27.67     13.93 o 
  -1  12   4       71.89       65.67     29.14 o 
   0  12   4        0.22        6.67     12.31 o 
   1  12   4       67.01       90.48     15.65 o 
   2  12   4       10.38       13.19     15.39 o 
   3  12   4       24.70       23.13     16.86 o 
   4  12   4       48.84       40.03     15.48 o 
   5  12   4        6.47       -1.80     15.38 o 
  -3  13   4       28.87       32.63     16.86 o 
  -2  13   4       10.75       -7.72     14.57 o 
  -1  13   4        5.42        8.11     14.06 o 
   0  13   4      165.21      159.49     19.72 o 
   1  13   4        9.38       42.53     27.50 o 
   2  13   4       10.68       10.81     16.18 o 
   3  13   4       22.95       39.10     24.13 o 
   4  13   4        0.19       -6.88     25.31 o 
  -2  14   4       10.48       -0.12     15.48 o 
  -1  14   4       10.87       17.67     16.13 o 
   0  14   4        0.71      -37.79     26.20 o 
   1  14   4       11.87       -2.42     27.60 o 
   2  14   4        4.35       -9.68     26.71 o 
   1   0   5        5.04        0.99      1.69 o 
   2   0   5     1559.80     1507.59     34.93 o 
   3   0   5       97.98      106.75      5.85 o 
   4   0   5     4262.32     4269.00    113.07 o 
   5   0   5        0.26        0.82      4.63 o 
   6   0   5     1454.55     1440.00     46.76 o 
   7   0   5       22.86       26.18     12.49 o 
   8   0   5        3.69        7.24     11.01 o 
   9   0   5        4.31       10.05     12.18 o 
  -9   1   5        8.43        7.37     11.48 o 
  -8   1   5       19.92        4.31     10.79 o 
  -7   1   5       45.74       51.17      9.34 o 
  -6   1   5       24.80       19.96      7.63 o 
  -5   1   5       43.25       56.92      7.29 o 
  -4   1   5      197.04      217.61     23.40 o 
  -3   1   5     2046.26     2007.18     61.02 o 
  -2   1   5     4076.84     4184.02     98.53 o 
  -1   1   5     8381.92     8228.66    166.82 o 
   0   1   5     9278.48     9126.00    173.97 o 
   1   1   5     8051.24     8199.29    165.74 o 
   2   1   5     4083.25     4180.90     93.10 o 
   3   1   5     2024.58     2038.89     53.73 o 
   4   1   5      125.78      137.01      7.25 o 
   5   1   5       45.26       50.51      6.79 o 
   6   1   5       21.10       16.17      9.79 o 
   7   1   5       49.37       61.84     12.53 o 
   8   1   5       14.33       15.19     11.78 o 
   9   1   5        9.34        4.66     16.27 o 
  -9   2   5        6.17       -0.07     10.83 o 
  -8   2   5        4.94        3.79     11.20 o 
  -7   2   5      251.19      274.08     24.35 o 
  -6   2   5      191.58      193.57     14.74 o 
  -5   2   5     1150.22     1156.82     46.10 o 
  -4   2   5      836.65      925.56     37.77 o 
  -3   2   5     2494.91     2404.63     74.80 o 
  -2   2   5      710.18      795.79     30.54 o 
  -1   2   5     1301.72     1355.04     46.83 o 
   0   2   5     2950.08     2915.21     68.29 o 
   1   2   5     1113.56     1132.58     31.44 o 
   2   2   5      693.65      778.77     22.95 o 
   3   2   5     2589.12     2486.21     56.32 o 
   4   2   5      910.69      982.15     36.51 o 
   5   2   5     1174.51     1153.48     42.06 o 
   6   2   5      186.63      210.52     20.36 o 
   7   2   5      232.00      256.67     20.85 o 
   8   2   5        5.28        8.75     11.90 o 
   9   2   5        8.12        7.93     20.18 o 
  -8   3   5       71.72       45.30     14.13 o 
  -7   3   5       35.28        8.31     12.73 o 
  -6   3   5        9.19        3.35      9.25 o 
  -5   3   5        2.21        9.41      7.98 o 
  -4   3   5      283.37      273.50     17.76 o 
  -3   3   5      318.82      313.47     14.08 o 
  -2   3   5     3802.18     3900.75    137.05 o 
  -1   3   5      655.50      604.51     23.94 o 
   0   3   5    12066.80    11754.51    367.83 o 
   1   3   5      636.01      584.62     16.09 o 
   2   3   5     4118.21     4105.87    106.21 o 
   3   3   5      260.00      250.78     11.09 o 
   4   3   5      255.62      262.94     12.18 o 
   5   3   5        2.32        5.53      7.05 o 
   6   3   5       12.56        7.91      8.33 o 
   7   3   5       30.96       17.58      9.46 o 
   8   3   5       67.42       76.77     23.91 o 
  -8   4   5      100.88       84.29     20.05 o 
  -7   4   5       88.46      104.38     15.05 o 
  -6   4   5      519.50      555.56     28.55 o 
  -5   4   5      227.53      249.53     17.57 o 
  -4   4   5     1140.47     1102.89     39.40 o 
  -3   4   5      889.75      901.49     36.66 o 
  -2   4   5     3103.90     3227.14    113.64 o 
  -1   4   5     1583.67     1622.72     49.63 o 
   0   4   5      821.54      884.87     25.61 o 
   1   4   5     1484.52     1558.57     52.95 o 
   2   4   5     3079.15     3135.85     82.86 o 
   3   4   5      931.02      918.26     27.42 o 
   4   4   5     1372.88     1290.20     36.37 o 
   5   4   5      280.44      262.23     24.22 o 
   6   4   5      472.23      465.33     22.72 o 
   7   4   5       94.83      116.62     13.22 o 
   8   4   5       76.00       56.24     16.39 o 
  -8   5   5       29.31       36.45     18.59 o 
  -7   5   5        4.81        3.53     11.83 o 
  -6   5   5       17.14       15.02     11.21 o 
  -5   5   5      324.64      350.50     18.84 o 
  -4   5   5       78.09       73.44      9.08 o 
  -3   5   5     1060.96     1027.93     41.97 o 
  -2   5   5      586.23      597.34     45.43 o 
  -1   5   5     3804.51     3717.53    109.88 o 
   0   5   5       14.92       20.65      3.84 o 
   1   5   5     3433.52     3360.38     89.15 o 
   2   5   5      615.93      613.45     19.68 o 
   3   5   5     1114.90     1065.89     31.47 o 
   4   5   5       54.93       53.39      6.86 o 
   5   5   5      349.09      358.44     23.48 o 
   6   5   5       16.69       15.62      8.85 o 
   7   5   5        9.01       12.18      8.79 o 
   8   5   5       28.36       28.72     13.07 o 
  -8   6   5       38.87        9.75     15.09 o 
  -7   6   5       50.39       66.11     15.44 o 
  -6   6   5       79.39       97.63     15.35 o 
  -5   6   5      221.38      222.59     18.93 o 
  -4   6   5     1117.90     1184.25     42.47 o 
  -3   6   5      219.92      217.62     15.87 o 
  -2   6   5      356.73      357.12     21.50 o 
  -1   6   5      174.92      160.39      9.53 o 
   0   6   5      233.89      243.83     10.87 o 
   1   6   5      154.29      166.69      7.66 o 
   2   6   5      325.36      325.86     11.63 o 
   3   6   5      310.35      309.04     11.58 o 
   4   6   5     1176.25     1169.00     30.42 o 
   5   6   5      213.59      226.22     11.11 o 
   6   6   5       66.87       77.07      9.54 o 
   7   6   5       29.09       42.32     12.00 o 
   8   6   5       36.42       24.38     17.50 o 
  -7   7   5        7.06       11.87     14.52 o 
  -6   7   5      212.56      238.65     21.03 o 
  -5   7   5      127.47      139.26     13.81 o 
  -4   7   5       83.77       90.87     13.55 o 
  -3   7   5      183.96      196.63     22.84 o 
  -2   7   5     2135.74     1999.79     75.09 o 
  -1   7   5       22.33       12.39      9.94 o 
   0   7   5     3539.18     3564.55     89.07 o 
   1   7   5       17.38       11.13      6.97 o 
   2   7   5     1904.41     1933.75     46.61 o 
   3   7   5      166.20      152.90      8.75 o 
   4   7   5       66.73       57.77      7.02 o 
   5   7   5      115.36      111.48      9.00 o 
   6   7   5      206.90      197.89     13.64 o 
   7   7   5        9.24        2.35     11.28 o 
  -7   8   5        9.91       17.51     16.28 o 
  -6   8   5       55.82       75.70     13.74 o 
  -5   8   5       12.65       10.75     10.77 o 
  -4   8   5       73.54       90.59     14.00 o 
  -3   8   5      155.88      143.37     15.01 o 
  -2   8   5     1105.87     1125.55     47.22 o 
  -1   8   5      456.02      457.22     24.35 o 
   0   8   5      116.02      113.82      9.89 o 
   1   8   5      448.08      431.12     15.76 o 
   2   8   5     1134.70     1172.13     36.33 o 
   3   8   5      160.84      164.39      9.54 o 
   4   8   5       31.26       16.77      7.48 o 
   5   8   5       10.87        7.34      7.00 o 
   6   8   5       45.81       36.23     12.44 o 
   7   8   5       14.95       36.88     16.67 o 
  -7   9   5        8.06       31.45     17.83 o 
  -6   9   5       24.88       45.90     14.20 o 
  -5   9   5      100.70      112.62     20.44 o 
  -4   9   5       75.63       79.44     14.88 o 
  -3   9   5      735.76      733.02     35.97 o 
  -2   9   5      363.49      375.66     23.84 o 
  -1   9   5     1101.02     1134.54     57.24 o 
   0   9   5      483.27      457.09     20.81 o 
   1   9   5      737.14      752.05     29.10 o 
   2   9   5      385.29      397.58     16.31 o 
   3   9   5      608.47      568.72     36.70 o 
   4   9   5       81.56       84.40      8.66 o 
   5   9   5      111.54       89.93     11.00 o 
   6   9   5       30.30       28.31     12.38 o 
   7   9   5        5.23       -3.82     22.38 o 
  -6  10   5        9.82       19.49     16.95 o 
  -5  10   5      163.73      174.70     18.15 o 
  -4  10   5      196.13      236.60     30.54 o 
  -3  10   5        9.83       -1.17     11.64 o 
  -2  10   5      592.72      557.99     33.63 o 
  -1  10   5      210.68      180.89     16.74 o 
   0  10   5      193.59      195.12     26.52 o 
   1  10   5      226.37      201.68     16.31 o 
   2  10   5      599.98      620.71     22.22 o 
   3  10   5        3.20       -0.05      7.88 o 
   4  10   5      248.32      250.63     17.62 o 
   5  10   5      147.55      164.06     16.29 o 
   6  10   5        9.55       -1.03     15.04 o 
  -5  11   5       60.22       67.15     18.86 o 
  -4  11   5       35.11       21.27     15.86 o 
  -3  11   5       20.88       41.35     14.66 o 
  -2  11   5      359.20      369.77     26.19 o 
  -1  11   5       12.15       -1.48     11.77 o 
   0  11   5       67.48      116.56     16.27 o 
   1  11   5        4.77        9.66     16.08 o 
   2  11   5      329.35      380.34     21.94 o 
   3  11   5       22.79       19.88     10.81 o 
   4  11   5       32.74       27.13     11.76 o 
   5  11   5       61.35       47.38     16.29 o 
  -4  12   5       25.57       20.54     16.08 o 
  -3  12   5       37.14       64.16     26.98 o 
  -2  12   5       10.09        5.09     13.82 o 
  -1  12   5       39.85       45.76     22.52 o 
   0  12   5        6.15       14.64     12.93 o 
   1  12   5       46.00       48.01     22.33 o 
   2  12   5       11.54       16.48     16.68 o 
   3  12   5       63.34       72.01     18.43 o 
   4  12   5       25.27       24.26     12.44 o 
  -3  13   5       52.54       60.69     18.30 o 
  -2  13   5       19.66       26.70     15.36 o 
  -1  13   5       56.19       93.58     17.38 o 
   0  13   5       73.22       56.63     16.09 o 
   1  13   5       43.55       56.23     18.00 o 
   2  13   5       16.39        9.96     26.17 o 
   3  13   5       47.26       73.59     20.02 o 
  -1  14   5       10.57        8.05     16.05 o 
   0  14   5        3.34       -2.46     14.49 o 
   1  14   5       10.96      -10.82     26.80 o 
   0   0   6     3103.96     3056.50     88.77 o 
   1   0   6        4.24        3.36      1.94 o 
   2   0   6     2541.70     2548.45     58.02 o 
   3   0   6      252.34      260.18     10.05 o 
   4   0   6      305.20      306.11     12.04 o 
   5   0   6      509.09      498.59     29.56 o 
   6   0   6       45.14       46.62     11.72 o 
   7   0   6       13.90       22.24     11.35 o 
   8   0   6       23.82       16.62     12.49 o 
   9   0   6        1.21       -3.28     18.24 o 
  -9   1   6        5.68       27.98     20.12 o 
  -8   1   6       30.90        8.86     11.80 o 
  -7   1   6       35.75       35.65     12.00 o 
  -6   1   6      130.29      125.65     10.54 o 
  -5   1   6      375.96      392.17     15.24 o 
  -4   1   6      764.44      765.75     23.21 o 
  -3   1   6      675.83      651.39     20.36 o 
  -2   1   6     1925.33     1922.18     48.10 o 
  -1   1   6     1155.41     1146.77     25.72 o 
   0   1   6      170.51      155.01      4.85 o 
   1   1   6     1218.76     1223.84     25.74 o 
   2   1   6     1996.12     2043.42     45.26 o 
   3   1   6      666.25      681.74     17.14 o 
   4   1   6      651.04      680.82     24.16 o 
   5   1   6      373.63      403.34     23.92 o 
   6   1   6      172.93      183.88     16.94 o 
   7   1   6       39.13       29.70     11.63 o 
   8   1   6       37.05       29.34     13.64 o 
   9   1   6        3.76      -11.46     19.35 o 
  -8   2   6       12.10       16.94     12.38 o 
  -7   2   6       22.75       27.40     10.74 o 
  -6   2   6       37.76       27.24      9.25 o 
  -5   2   6       37.98       37.94      7.31 o 
  -4   2   6      724.95      763.21     31.05 o 
  -3   2   6     1361.30     1411.22     44.24 o 
  -2   2   6     2188.61     2218.44     58.74 o 
  -1   2   6     4066.75     4018.02    103.43 o 
   0   2   6      365.24      371.46      9.44 o 
   1   2   6     4004.62     3951.02     88.18 o 
   2   2   6     2032.44     2127.41     54.08 o 
   3   2   6     1320.70     1341.87     32.55 o 
   4   2   6      655.44      684.74     27.67 o 
   5   2   6       46.25       41.47     10.31 o 
   6   2   6       24.98       15.79     10.80 o 
   7   2   6       27.97       30.41     11.83 o 
   8   2   6       13.04       22.84     13.25 o 
  -8   3   6        2.67        6.08     16.17 o 
  -7   3   6       29.26       21.90     15.96 o 
  -6   3   6      154.89      186.32     19.53 o 
  -5   3   6       67.64       68.74     10.07 o 
  -4   3   6     1172.06     1202.47     38.30 o 
  -3   3   6     1162.11     1202.24     40.68 o 
  -2   3   6     1026.89     1018.94     39.38 o 
  -1   3   6     3786.23     3930.85    142.97 o 
   0   3   6    13496.29    14047.24    321.12 o 
   1   3   6     4264.71     4431.95     93.64 o 
   2   3   6     1001.16      977.21     32.52 o 
   3   3   6     1364.02     1394.56     38.82 o 
   4   3   6      879.97      895.97     29.07 o 
   5   3   6       85.41       80.29     10.02 o 
   6   3   6      154.49      156.30     13.35 o 
   7   3   6       30.46       34.21     10.65 o 
   8   3   6        4.01       -1.93     11.55 o 
  -8   4   6        4.70       12.27     11.35 o 
  -7   4   6       10.85        7.51     14.45 o 
  -6   4   6      156.38      167.38     15.87 o 
  -5   4   6      274.75      285.64     18.69 o 
  -4   4   6      396.17      401.45     18.27 o 
  -3   4   6      925.81      953.13     37.72 o 
  -2   4   6     2467.68     2376.78     85.17 o 
  -1   4   6      316.87      319.80     17.78 o 
   0   4   6     1839.31     1745.87     47.25 o 
   1   4   6      326.54      326.07      9.37 o 
   2   4   6     2318.55     2195.66     59.42 o 
   3   4   6      786.52      784.81     24.86 o 
   4   4   6      298.43      305.88     14.26 o 
   5   4   6      284.19      266.86     16.55 o 
   6   4   6      151.05      164.45     13.70 o 
   7   4   6        7.19        5.95     10.12 o 
   8   4   6        7.87       12.75     11.11 o 
  -8   5   6       35.46       18.59     18.43 o 
  -7   5   6       72.10       78.38     14.85 o 
  -6   5   6      170.20      189.81     17.98 o 
  -5   5   6      581.15      579.22     25.21 o 
  -4   5   6      117.49      130.89     11.32 o 
  -3   5   6     1100.44     1143.57     45.73 o 
  -2   5   6     1671.31     1627.66     62.00 o 
  -1   5   6      681.42      702.46     24.29 o 
   0   5   6     2525.93     2745.33     83.04 o 
   1   5   6      716.72      717.82     22.33 o 
   2   5   6     1804.50     1716.46     47.29 o 
   3   5   6     1151.36     1116.24     36.28 o 
   4   5   6      115.68      114.63      8.85 o 
   5   5   6      529.61      554.38     21.04 o 
   6   5   6      198.22      211.24     15.44 o 
   7   5   6       63.71       78.25     12.18 o 
   8   5   6       38.96       52.84     13.88 o 
  -8   6   6        2.22       30.46     20.15 o 
  -7   6   6       29.10       39.69     14.29 o 
  -6   6   6        5.71       25.47     12.46 o 
  -5   6   6       51.22       62.66     10.98 o 
  -4   6   6     1168.91     1178.94     41.69 o 
  -3   6   6     1462.28     1500.82     59.24 o 
  -2   6   6      496.34      475.82     33.62 o 
  -1   6   6     1899.89     1718.44     70.00 o 
   0   6   6     1257.26     1288.63     34.30 o 
   1   6   6     1859.74     1827.17     43.62 o 
   2   6   6      428.44      421.94     16.33 o 
   3   6   6     1451.57     1427.09     74.97 o 
   4   6   6     1103.88     1111.90     34.11 o 
   5   6   6       73.95       66.18      8.76 o 
   6   6   6        0.46        0.50      8.99 o 
   7   6   6       40.76       34.07      9.94 o 
   8   6   6        5.48       18.26     15.73 o 
  -7   7   6       20.97       34.38     15.84 o 
  -6   7   6      301.79      317.15     23.87 o 
  -5   7   6       63.83       62.67     11.87 o 
  -4   7   6      326.11      360.02     22.79 o 
  -3   7   6      115.29      101.02     13.22 o 
  -2   7   6      632.00      629.50     29.63 o 
  -1   7   6     1184.26     1109.09     52.51 o 
   0   7   6      399.55      396.75     17.40 o 
   1   7   6     1362.42     1399.50     38.08 o 
   2   7   6      510.32      484.43     18.59 o 
   3   7   6      147.60      152.50      9.78 o 
   4   7   6      306.73      317.92     13.26 o 
   5   7   6       53.81       46.25      8.96 o 
   6   7   6      366.64      345.67     17.81 o 
   7   7   6       22.32       16.08     12.44 o 
  -7   8   6       19.74       31.66     17.07 o 
  -6   8   6       21.14       12.36     12.25 o 
  -5   8   6      225.48      218.11     17.87 o 
  -4   8   6      597.36      638.62     34.20 o 
  -3   8   6       29.34       24.23     10.96 o 
  -2   8   6     2392.39     2333.96     87.67 o 
  -1   8   6     1588.49     1531.76    106.97 o 
   0   8   6      156.03      169.19     11.76 o 
   1   8   6     1741.23     1694.62     54.99 o 
   2   8   6     2672.35     2633.75     68.68 o 
   3   8   6       54.51       59.87      7.42 o 
   4   8   6      608.42      594.80     19.68 o 
   5   8   6      210.25      207.17     11.92 o 
   6   8   6       23.01       16.87      9.72 o 
   7   8   6       24.42       15.37     12.72 o 
  -6   9   6       10.13       12.28     13.20 o 
  -5   9   6       89.69      111.32     17.50 o 
  -4   9   6      140.61      156.82     18.20 o 
  -3   9   6      599.70      655.23     34.84 o 
  -2   9   6      104.33      123.10     15.15 o 
  -1   9   6     1041.18     1040.42     60.82 o 
   0   9   6     3773.20     3779.98    136.51 o 
   1   9   6     1007.80     1013.73     40.27 o 
   2   9   6      130.67      126.19      9.86 o 
   3   9   6      717.45      716.15     21.69 o 
   4   9   6      121.24      102.00      9.59 o 
   5   9   6      110.03      119.28     12.28 o 
   6   9   6        9.57       -4.01     11.11 o 
  -6  10   6        6.91       -6.26     16.25 o 
  -5  10   6        4.12       -6.74     12.26 o 
  -4  10   6       32.58       25.87     14.89 o 
  -3  10   6      428.23      477.74     29.53 o 
  -2  10   6      227.75      207.08     19.01 o 
  -1  10   6       26.54        9.79     11.54 o 
   0  10   6      447.15      461.81     26.64 o 
   1  10   6       47.83       51.89     12.93 o 
   2  10   6      286.04      287.35     18.79 o 
   3  10   6      449.15      458.14     21.27 o 
   4  10   6       25.46       20.09      9.45 o 
   5  10   6        6.66        3.97     11.68 o 
   6  10   6        4.17       19.87     16.12 o 
  -5  11   6       60.55       79.41     19.52 o 
  -4  11   6       45.69       44.30     17.27 o 
  -3  11   6       70.35       57.48     16.04 o 
  -2  11   6      202.52      216.87     20.64 o 
  -1  11   6       42.62       53.29     17.91 o 
   0  11   6      135.05      113.77     16.06 o 
   1  11   6       42.44       50.79     13.76 o 
   2  11   6      169.53      142.39     24.40 o 
   3  11   6       62.87       44.51     11.68 o 
   4  11   6       47.06       62.53     13.11 o 
   5  11   6       57.04       37.76     13.38 o 
  -4  12   6       78.47       77.99     19.29 o 
  -3  12   6       59.47       60.38     17.36 o 
  -2  12   6       10.57       29.81     15.11 o 
  -1  12   6      112.42      117.99     17.30 o 
   0  12   6        0.71        6.98     13.50 o 
   1  12   6      107.32      149.17     38.15 o 
   2  12   6       10.18       23.99     14.45 o 
   3  12   6       73.52       85.80     19.20 o 
   4  12   6       81.76      107.50     21.15 o 
  -3  13   6        7.39       -5.48     18.11 o 
  -2  13   6       16.42       37.05     21.81 o 
  -1  13   6       18.57       27.82     16.14 o 
   0  13   6        6.54       19.24     15.32 o 
   1  13   6       20.64       12.21     16.55 o 
   2  13   6       10.67        9.58     26.64 o 
   3  13   6        2.52       11.36     27.03 o 
   1   0   7     7896.78     7945.12    152.48 o 
   2   0   7      733.22      759.07     19.30 o 
   3   0   7     1999.33     2021.68     54.13 o 
   4   0   7      266.21      287.08     18.50 o 
   5   0   7       83.43       98.54     12.99 o 
   6   0   7        5.91        9.35     10.90 o 
   7   0   7       37.35       43.98     13.17 o 
   8   0   7       42.41       28.07     13.88 o 
  -8   1   7       49.88       37.23     14.41 o 
  -7   1   7       47.56       48.14     13.41 o 
  -6   1   7      396.81      341.77     24.12 o 
  -5   1   7      448.69      451.57     29.08 o 
  -4   1   7      912.86      920.54     27.28 o 
  -3   1   7     1021.15     1004.79     27.91 o 
  -2   1   7      829.48      832.18     23.47 o 
  -1   1   7     1466.98     1460.05     32.76 o 
   0   1   7      580.92      566.81     12.64 o 
   1   1   7     1585.48     1618.97     33.36 o 
   2   1   7      922.46      969.47     22.45 o 
   3   1   7      941.58      931.78     23.78 o 
   4   1   7      859.91      888.77     48.58 o 
   5   1   7      462.26      464.68     48.53 o 
   6   1   7      377.75      408.05     26.40 o 
   7   1   7       66.05       45.77     13.37 o 
   8   1   7       46.08       44.59     14.24 o 
  -8   2   7       17.25       14.08     13.56 o 
  -7   2   7       12.97       19.50     12.44 o 
  -6   2   7       19.89       22.38      7.86 o 
  -5   2   7      391.56      413.85     16.24 o 
  -4   2   7      684.00      683.62     22.11 o 
  -3   2   7      684.61      695.70     19.36 o 
  -2   2   7     5057.16     5006.62    110.87 o 
  -1   2   7       82.93       77.36      5.31 o 
   0   2   7     4310.30     4202.36     86.62 o 
   1   2   7       30.96       37.85      3.34 o 
   2   2   7     4161.89     4280.26    102.29 o 
   3   2   7      547.59      589.09     23.30 o 
   4   2   7      698.95      708.36     34.22 o 
   5   2   7      359.40      368.69     23.71 o 
   6   2   7       15.74       21.85     11.49 o 
   7   2   7       13.97       29.44     13.13 o 
   8   2   7       21.23       26.41     13.87 o 
  -8   3   7        0.71        1.76     26.53 o 
  -7   3   7      165.43      132.17     14.75 o 
  -6   3   7      115.16      111.85     15.82 o 
  -5   3   7      618.41      619.32     29.01 o 
  -4   3   7      334.21      339.94     18.92 o 
  -3   3   7     1123.50     1115.98     37.26 o 
  -2   3   7     1016.46     1107.94     44.06 o 
  -1   3   7      242.69      223.38     10.08 o 
   0   3   7      875.96      910.66     23.53 o 
   1   3   7      284.55      280.53      8.81 o 
   2   3   7     1310.06     1391.18     46.51 o 
   3   3   7     1106.81     1118.79     33.30 o 
   4   3   7      347.59      367.95     15.42 o 
   5   3   7      610.58      616.39     26.93 o 
   6   3   7      119.21      117.97     18.75 o 
   7   3   7      165.09      177.11     18.81 o 
   8   3   7        3.05       -9.46     12.96 o 
  -8   4   7       46.13       39.86     12.73 o 
  -7   4   7       34.57       23.91     15.69 o 
  -6   4   7       22.16       35.53     11.52 o 
  -5   4   7      115.40      123.06     13.05 o 
  -4   4   7       12.88       13.37      7.03 o 
  -3   4   7      490.26      495.50     22.77 o 
  -2   4   7     1277.51     1352.30     49.24 o 
  -1   4   7     3736.11     3771.95    132.22 o 
   0   4   7     1394.29     1439.50     39.77 o 
   1   4   7     3751.20     3758.60     81.34 o 
   2   4   7      981.83     1010.84     30.90 o 
   3   4   7      351.57      349.34     16.14 o 
   4   4   7       27.61       31.83      6.97 o 
   5   4   7      124.03      125.05     12.25 o 
   6   4   7       16.33       22.83     10.30 o 
   7   4   7       26.26       30.15     11.28 o 
   8   4   7       37.72       35.02     18.37 o 
  -8   5   7       43.17       40.68     18.14 o 
  -7   5   7        6.54      -13.37     14.20 o 
  -6   5   7      193.20      180.22     20.83 o 
  -5   5   7       38.24       57.34     10.00 o 
  -4   5   7      436.66      427.56     20.57 o 
  -3   5   7       42.28       30.54     14.96 o 
  -2   5   7      710.93      718.52     32.45 o 
  -1   5   7      324.48      309.16     17.90 o 
   0   5   7      206.74      214.38     10.76 o 
   1   5   7      420.28      413.64     17.40 o 
   2   5   7      956.74      943.74     35.91 o 
   3   5   7       37.89       40.47      6.78 o 
   4   5   7      467.28      464.89     17.98 o 
   5   5   7       52.29       54.53      9.11 o 
   6   5   7      125.70      134.89     14.10 o 
   7   5   7        5.78       -0.11     10.40 o 
   8   5   7       44.54       56.51     13.50 o 
  -7   6   7      100.61      102.37     16.99 o 
  -6   6   7        3.57        6.91     12.24 o 
  -5   6   7       90.60       93.10     12.71 o 
  -4   6   7      175.31      188.29     14.48 o 
  -3   6   7      435.72      441.78     29.73 o 
  -2   6   7      378.77      354.38     20.09 o 
  -1   6   7      531.47      544.16     42.86 o 
   0   6   7     1521.57     1443.98     46.38 o 
   1   6   7      460.39      453.26     16.83 o 
   2   6   7      268.28      257.84     14.40 o 
   3   6   7      350.89      307.44     14.10 o 
   4   6   7      251.02      236.50     12.85 o 
   5   6   7       77.85       84.67      9.54 o 
   6   6   7        5.59        2.69      9.84 o 
   7   6   7      100.62       78.76     15.56 o 
  -7   7   7       15.63       18.21     14.84 o 
  -6   7   7       49.32       76.09     16.01 o 
  -5   7   7      169.20      201.25     18.87 o 
  -4   7   7      269.44      285.49     20.92 o 
  -3   7   7      938.37      912.29     40.94 o 
  -2   7   7       98.23       85.18     12.09 o 
  -1   7   7      238.65      244.44     29.68 o 
   0   7   7       93.93       92.70     21.57 o 
   1   7   7      202.75      207.18     10.40 o 
   2   7   7      149.56      139.04      8.48 o 
   3   7   7      983.52      960.83     26.28 o 
   4   7   7      255.28      241.66     11.80 o 
   5   7   7      247.09      244.48     12.55 o 
   6   7   7       50.36       31.30      9.71 o 
   7   7   7        7.56        1.98      9.67 o 
  -7   8   7       16.96       22.54     16.09 o 
  -6   8   7       15.28       15.45     12.08 o 
  -5   8   7       34.03       47.88     12.64 o 
  -4   8   7      443.95      453.14     27.26 o 
  -3   8   7      136.74      139.04     24.50 o 
  -2   8   7      449.15      398.95     23.55 o 
  -1   8   7     1356.56     1345.27     91.47 o 
   0   8   7       13.80       24.64     10.26 o 
   1   8   7     1496.74     1536.59     53.94 o 
   2   8   7      282.66      292.78     12.63 o 
   3   8   7      113.53      114.56      9.17 o 
   4   8   7      419.62      418.46     16.12 o 
   5   8   7       26.24       22.77      8.02 o 
   6   8   7        8.56        9.98      8.34 o 
   7   8   7       18.82        8.05     13.06 o 
  -6   9   7       57.96       61.47     14.84 o 
  -5   9   7       23.01       33.41     19.34 o 
  -4   9   7      264.23      277.60     22.51 o 
  -3   9   7       27.23       44.02     13.23 o 
  -2   9   7      128.27      123.05     30.34 o 
  -1   9   7       51.95       44.77     11.89 o 
   0   9   7     1340.33     1306.83    149.20 o 
   1   9   7       27.10       27.51     15.09 o 
   2   9   7      106.14      103.11     11.86 o 
   3   9   7       20.61       18.05      7.87 o 
   4   9   7      355.56      366.74     15.81 o 
   5   9   7       20.44       20.60      8.45 o 
   6   9   7       60.69       82.13     14.71 o 
  -6  10   7        1.85       -5.45     14.30 o 
  -5  10   7       35.30       44.27     16.89 o 
  -4  10   7       95.91      153.16     19.85 o 
  -3  10   7       66.08       64.70     15.60 o 
  -2  10   7      105.88      101.64     15.46 o 
  -1  10   7      169.00      173.50     17.77 o 
   0  10   7       75.71      103.38     15.01 o 
   1  10   7      222.78      246.82     20.35 o 
   2  10   7      154.25      197.61     31.21 o 
   3  10   7       70.55       55.14     11.92 o 
   4  10   7      124.86      138.37     11.28 o 
   5  10   7       27.60       48.02     11.22 o 
   6  10   7        1.43       -7.79     12.45 o 
  -5  11   7       63.50       95.44     19.91 o 
  -4  11   7        2.06       14.23     15.69 o 
  -3  11   7       76.42       87.13     33.60 o 
  -2  11   7       15.00       -1.56     14.02 o 
  -1  11   7       35.58       43.51     14.22 o 
   0  11   7      230.82      232.52     20.40 o 
   1  11   7       26.44       14.26     21.74 o 
   2  11   7       25.85       24.06     13.85 o 
   3  11   7       70.92       84.12     13.78 o 
   4  11   7        3.77        1.50     20.23 o 
   5  11   7       83.05       81.38     14.74 o 
  -4  12   7      152.56      176.04     28.49 o 
  -3  12   7       27.94        3.22     26.06 o 
  -2  12   7       27.09       24.00     15.96 o 
  -1  12   7       27.44       18.20     14.97 o 
   0  12   7       86.36       93.66     16.69 o 
   1  12   7       26.55       29.70     15.12 o 
   2  12   7       34.51       20.01     15.56 o 
   3  12   7       24.17        5.67     23.27 o 
   4  12   7      165.42      148.34     30.97 o 
  -2  13   7       20.05       38.54     17.64 o 
  -1  13   7       50.86       47.88     22.41 o 
   0  13   7       45.46       56.57     27.07 o 
   1  13   7       49.20       36.54     16.21 o 
   2  13   7       17.44        9.07     16.28 o 
   0   0   8      254.00      245.20     13.32 o 
   1   0   8      883.19      898.00     19.45 o 
   2   0   8      230.76      228.63      8.41 o 
   3   0   8     1498.21     1493.09     41.12 o 
   4   0   8       97.20      100.62     10.18 o 
   5   0   8      216.51      232.20     18.57 o 
   6   0   8       94.83       82.10     14.65 o 
   7   0   8       57.73       44.89     14.54 o 
   8   0   8        0.91        5.38     13.99 o 
  -8   1   8        4.14       -4.32     13.35 o 
  -7   1   8       74.96       62.74     14.98 o 
  -6   1   8       52.59       40.56     21.66 o 
  -5   1   8      169.40      157.58     11.15 o 
  -4   1   8       22.10       16.00      6.20 o 
  -3   1   8      821.11      817.89     24.18 o 
  -2   1   8     1646.98     1681.20     43.70 o 
  -1   1   8     1135.11     1099.82     22.46 o 
   0   1   8     4161.61     4181.81     81.21 o 
   1   1   8     1027.19      984.70     23.06 o 
   2   1   8     1856.00     1869.69     41.69 o 
   3   1   8      757.49      765.36     22.44 o 
   4   1   8       18.28       24.24      9.06 o 
   5   1   8      168.57      166.38     29.56 o 
   6   1   8       57.99       54.40     12.93 o 
   7   1   8       68.66       65.74     14.61 o 
   8   1   8        9.92       -1.46     13.73 o 
  -8   2   8       11.80       13.69     13.77 o 
  -7   2   8        1.87        0.63     12.54 o 
  -6   2   8      193.09      237.56     14.84 o 
  -5   2   8        9.49        6.90      6.92 o 
  -4   2   8      630.45      626.83     21.47 o 
  -3   2   8      371.41      360.50     13.26 o 
  -2   2   8     2689.48     2658.73     64.87 o 
  -1   2   8      578.84      596.20     16.37 o 
   0   2   8     1761.90     2001.42     42.49 o 
   1   2   8      514.01      549.76     13.82 o 
   2   2   8     2770.24     2789.46     68.48 o 
   3   2   8      426.39      398.29     22.26 o 
   4   2   8      743.98      772.48     27.40 o 
   5   2   8       21.84       35.85     11.24 o 
   6   2   8      148.62      176.52     18.12 o 
   7   2   8        2.56       16.29     12.57 o 
   8   2   8        6.77        2.69     12.81 o 
  -8   3   8       36.88       35.41     14.85 o 
  -7   3   8       12.61       11.86     13.18 o 
  -6   3   8       25.32       21.44      9.02 o 
  -5   3   8       49.27       44.85      8.65 o 
  -4   3   8      196.51      199.06     11.09 o 
  -3   3   8      679.15      690.47     20.55 o 
  -2   3   8      701.87      694.54     21.72 o 
  -1   3   8     2843.91     2767.15     86.91 o 
   0   3   8      477.79      414.59     12.80 o 
   1   3   8     2666.65     2600.91     63.26 o 
   2   3   8      713.97      689.80     24.94 o 
   3   3   8      707.31      716.90     26.05 o 
   4   3   8      166.83      156.60     11.86 o 
   5   3   8       42.50       45.16     11.90 o 
   6   3   8       15.42       18.71     12.47 o 
   7   3   8       16.39       21.69     13.38 o 
   8   3   8       32.34       27.43     14.78 o 
  -8   4   8       39.40       31.63     14.72 o 
  -7   4   8       44.68       56.75     20.61 o 
  -6   4   8      130.09      137.51     15.13 o 
  -5   4   8      616.91      650.84     30.40 o 
  -4   4   8      331.52      342.81     21.64 o 
  -3   4   8     1643.07     1638.04     53.62 o 
  -2   4   8      123.70      140.55     11.78 o 
  -1   4   8      558.53      585.36     21.38 o 
   0   4   8       78.47       97.79      5.90 o 
   1   4   8      517.92      524.40     20.82 o 
   2   4   8      218.41      244.27     11.74 o 
   3   4   8     1668.11     1635.04     46.69 o 
   4   4   8      314.42      332.46     15.19 o 
   5   4   8      609.30      617.45     23.22 o 
   6   4   8      136.63      145.88     14.62 o 
   7   4   8       35.14       41.64     14.85 o 
   8   4   8       40.94       22.01     15.47 o 
  -7   5   8      127.54       81.75     18.37 o 
  -6   5   8       23.56       10.16     11.49 o 
  -5   5   8      194.31      208.38     14.94 o 
  -4   5   8      296.04      301.44     17.44 o 
  -3   5   8      398.07      357.17     39.27 o 
  -2   5   8     1178.04     1119.92     52.79 o 
  -1   5   8      331.21      338.75     18.89 o 
   0   5   8     1618.86     1529.53     42.96 o 
   1   5   8      356.73      338.05     14.09 o 
   2   5   8     1172.57     1138.56     34.12 o 
   3   5   8      353.20      330.04     18.73 o 
   4   5   8      343.94      354.53     17.52 o 
   5   5   8      177.06      166.15     12.13 o 
   6   5   8       30.30       29.69     11.29 o 
   7   5   8      141.76      135.16     15.53 o 
  -7   6   8       65.55       66.94     18.40 o 
  -6   6   8      183.96      170.40     32.37 o 
  -5   6   8      180.27      199.74     15.59 o 
  -4   6   8       95.17      104.43     11.67 o 
  -3   6   8       88.19       82.47     12.29 o 
  -2   6   8      323.15      324.16     19.93 o 
  -1   6   8       82.94       82.55     11.16 o 
   0   6   8      107.93      130.10     12.61 o 
   1   6   8       90.69       82.75      7.85 o 
   2   6   8      387.57      386.64     15.76 o 
   3   6   8      117.39      105.27      9.39 o 
   4   6   8       80.04       84.38      9.67 o 
   5   6   8      137.39      144.16     11.83 o 
   6   6   8      144.44      133.23     16.35 o 
   7   6   8       65.68       56.82     13.60 o 
  -7   7   8       94.24       92.03     21.07 o 
  -6   7   8       60.01       52.49     19.24 o 
  -5   7   8      122.89      123.97     21.64 o 
  -4   7   8      301.11      306.68     21.65 o 
  -3   7   8      830.22      813.93     37.55 o 
  -2   7   8      185.55      172.08     15.17 o 
  -1   7   8     1482.74     1485.58     57.58 o 
   0   7   8      275.63      216.98     41.97 o 
   1   7   8     1272.39     1183.57     57.00 o 
   2   7   8      154.93      146.39     10.58 o 
   3   7   8      756.45      748.28     25.99 o 
   4   7   8      255.79      247.52     14.16 o 
   5   7   8      124.18      123.59     11.72 o 
   6   7   8       69.30       71.36     11.46 o 
   7   7   8       91.74       98.09     13.50 o 
  -6   8   8       46.90       50.74     13.87 o 
  -5   8   8      221.86      225.14     18.01 o 
  -4   8   8      199.09      199.24     28.44 o 
  -3   8   8      299.52      285.34     45.47 o 
  -2   8   8       41.69       26.09     11.08 o 
  -1   8   8       47.41       52.70     24.13 o 
   0   8   8      302.17      280.04     19.80 o 
   1   8   8       21.39       22.40     10.68 o 
   2   8   8       87.49       96.49      9.88 o 
   3   8   8      274.51      276.39     16.77 o 
   4   8   8      219.40      196.55     11.65 o 
   5   8   8      241.23      228.11     13.00 o 
   6   8   8       38.74       38.14      9.63 o 
  -6   9   8        4.08       -0.65     13.36 o 
  -5   9   8       51.19       45.58     13.94 o 
  -4   9   8       12.17       11.49     13.84 o 
  -3   9   8       17.92       21.66     12.60 o 
  -2   9   8      473.97      471.39     27.78 o 
  -1   9   8      260.57      276.61     27.33 o 
   0   9   8      883.07      920.43     74.03 o 
   1   9   8      254.42      279.51     21.02 o 
   2   9   8      372.62      371.89     20.85 o 
   3   9   8       13.29       19.15      7.24 o 
   4   9   8        9.63        3.81      7.53 o 
   5   9   8       44.92       34.52      9.50 o 
   6   9   8        2.48        6.16     10.54 o 
  -5  10   8       74.25       88.80     16.16 o 
  -4  10   8       32.47       37.77     15.73 o 
  -3  10   8      191.03      177.10     19.71 o 
  -2  10   8      602.88      584.96     48.56 o 
  -1  10   8       49.45       58.64     14.61 o 
   0  10   8      130.38      107.10     15.56 o 
   1  10   8       52.02       40.27     13.78 o 
   2  10   8      654.70      636.82     35.33 o 
   3  10   8      195.75      169.48     15.38 o 
   4  10   8       19.12       11.66      8.74 o 
   5  10   8       68.27       58.16     10.19 o 
  -4  11   8       18.14       25.01     17.24 o 
  -3  11   8        8.37       35.56     32.17 o 
  -2  11   8        5.71        0.46     16.43 o 
  -1  11   8      266.39      282.44     23.71 o 
   0  11   8       30.30       38.82     16.08 o 
   1  11   8      277.41      312.91     24.12 o 
   2  11   8        6.03       -5.48     13.86 o 
   3  11   8        3.79        8.82     22.27 o 
   4  11   8       19.21        3.20     12.04 o 
  -3  12   8       19.65       19.04     16.65 o 
  -2  12   8       15.69       35.18     16.38 o 
  -1  12   8       14.50       15.40     15.12 o 
   0  12   8        1.79       -4.62     15.50 o 
   1  12   8       14.78       -1.94     14.49 o 
   2  12   8       28.26       19.70     15.89 o 
   3  12   8       20.01       20.03     17.92 o 
  -1  13   8       32.08        8.66     22.51 o 
   0  13   8       15.93       16.44     24.18 o 
   1  13   8       23.91       20.60     16.92 o 
   1   0   9     4218.62     4256.83     82.94 o 
   2   0   9      894.35      914.91     23.25 o 
   3   0   9      345.47      357.32     15.21 o 
   4   0   9     1268.95     1266.36     56.42 o 
   5   0   9       36.79       41.44     12.54 o 
   6   0   9       21.34       20.11     12.97 o 
   7   0   9        0.57        2.85     13.53 o 
   8   0   9        4.04        8.06     14.76 o 
  -8   1   9        2.89       -7.80     14.29 o 
  -7   1   9       35.35       36.94     14.93 o 
  -6   1   9      375.70      390.44     42.04 o 
  -5   1   9      152.78      146.44     23.70 o 
  -4   1   9      944.73      952.38     32.47 o 
  -3   1   9      287.15      294.94     12.44 o 
  -2   1   9      593.95      566.63     17.13 o 
  -1   1   9     1650.67     1671.80     32.87 o 
   0   1   9     3242.23     3259.85     64.17 o 
   1   1   9     1723.57     1747.12     37.25 o 
   2   1   9      608.57      588.49     17.61 o 
   3   1   9      376.39      389.45     17.12 o 
   4   1   9      805.81      853.50     40.83 o 
   5   1   9      155.10      166.72     34.38 o 
   6   1   9      377.72      406.77     52.35 o 
   7   1   9       25.30       23.82     13.56 o 
   8   1   9        1.35       21.11     15.69 o 
  -8   2   9       29.02       36.18     15.65 o 
  -7   2   9       28.19       20.53     17.71 o 
  -6   2   9       72.23       56.16     14.42 o 
  -5   2   9      237.82      215.15     13.46 o 
  -4   2   9      284.74      294.03     14.81 o 
  -3   2   9      585.96      562.70     17.72 o 
  -2   2   9     2306.07     2279.81     55.62 o 
  -1   2   9      401.82      424.44     13.70 o 
   0   2   9     2120.98     2058.80     44.13 o 
   1   2   9      432.31      453.71     11.90 o 
   2   2   9     2179.16     2175.60     68.74 o 
   3   2   9      670.14      646.10     23.92 o 
   4   2   9      300.49      302.91     16.87 o 
   5   2   9      246.31      246.76     23.43 o 
   6   2   9       81.98       85.51     17.86 o 
   7   2   9       23.84        9.68     14.19 o 
   8   2   9       34.05       73.56     17.77 o 
  -8   3   9       57.29       49.44     24.70 o 
  -7   3   9      136.22      142.33     19.40 o 
  -6   3   9      132.44      141.90     12.78 o 
  -5   3   9      333.81      362.35     19.51 o 
  -4   3   9      439.54      427.65     15.30 o 
  -3   3   9      368.60      365.46     13.81 o 
  -2   3   9      863.95      861.10     25.58 o 
  -1   3   9      940.18      976.00     26.14 o 
   0   3   9     1223.70     1178.93     30.16 o 
   1   3   9      997.29     1019.22     25.03 o 
   2   3   9      765.24      697.61     26.75 o 
   3   3   9      436.50      443.01     18.73 o 
   4   3   9      379.51      357.37     18.49 o 
   5   3   9      274.57      322.05     41.96 o 
   6   3   9      140.12      157.56     18.56 o 
   7   3   9      143.76      151.92     19.83 o 
   8   3   9       66.52       65.61     17.37 o 
  -7   4   9       39.98       43.32     11.00 o 
  -6   4   9      172.14      184.73     17.06 o 
  -5   4   9       11.04       11.20      9.96 o 
  -4   4   9      230.95      228.98     12.61 o 
  -3   4   9      287.42      302.71     14.42 o 
  -2   4   9      137.71      128.26      8.65 o 
  -1   4   9      685.65      643.19     31.77 o 
   0   4   9     1072.37     1100.87     28.75 o 
   1   4   9      700.44      643.41     24.44 o 
   2   4   9      217.16      213.60     16.42 o 
   3   4   9      349.19      335.84     16.70 o 
   4   4   9      231.43      220.18     14.51 o 
   5   4   9        1.90       -2.90      8.46 o 
   6   4   9      167.26      208.59     20.20 o 
   7   4   9       35.00       24.39     14.73 o 
  -7   5   9        7.12       -1.74     11.74 o 
  -6   5   9      172.03      180.01     17.59 o 
  -5   5   9       19.13       13.00      9.05 o 
  -4   5   9      420.23      432.16     20.69 o 
  -3   5   9      620.06      590.90     28.22 o 
  -2   5   9      539.20      535.40     26.24 o 
  -1   5   9     1233.63     1230.31     67.42 o 
   0   5   9      315.35      345.81     13.87 o 
   1   5   9     1171.38     1173.62     40.34 o 
   2   5   9      511.54      510.41     19.05 o 
   3   5   9      520.87      505.72     19.75 o 
   4   5   9      351.65      349.65     16.61 o 
   5   5   9        9.68        0.70      9.91 o 
   6   5   9      205.76      220.14     20.81 o 
   7   5   9        8.47       -2.58     14.14 o 
  -7   6   9       70.52       66.27     14.55 o 
  -6   6   9       11.20       -9.07     13.94 o 
  -5   6   9      453.91      471.34     24.06 o 
  -4   6   9       96.17      110.15     12.67 o 
  -3   6   9       44.44       56.61     18.34 o 
  -2   6   9      773.70      721.95     61.04 o 
  -1   6   9      222.74      243.04     27.09 o 
   0   6   9      591.41      589.68     45.15 o 
   1   6   9      239.15      229.79     12.36 o 
   2   6   9      819.50      799.34     26.66 o 
   3   6   9       56.19       40.89      8.27 o 
   4   6   9      149.19      150.33     11.62 o 
   5   6   9      444.28      455.12     20.46 o 
   6   6   9       24.01       32.29     11.61 o 
   7   6   9       86.63       73.21     14.57 o 
  -7   7   9        8.33       35.27     18.94 o 
  -6   7   9       13.24        9.14     13.84 o 
  -5   7   9       21.36       18.81     11.36 o 
  -4   7   9       51.42       49.20     12.94 o 
  -3   7   9       67.80       62.15     12.51 o 
  -2   7   9      496.77      528.64     28.20 o 
  -1   7   9      148.63      134.73     14.22 o 
   0   7   9      685.68      692.41     67.49 o 
   1   7   9      147.36      135.80     12.25 o 
   2   7   9      546.02      535.89     20.60 o 
   3   7   9      115.98      120.64     11.14 o 
   4   7   9       35.27       33.74      9.23 o 
   5   7   9        3.77       -1.55      8.68 o 
   6   7   9       10.29       15.10     10.49 o 
   7   7   9        9.15       13.93     25.99 o 
  -6   8   9       28.11        1.81     13.09 o 
  -5   8   9       36.26       47.94     13.19 o 
  -4   8   9       20.46       37.45     13.61 o 
  -3   8   9      238.50      206.42     18.45 o 
  -2   8   9       69.54       90.09     14.00 o 
  -1   8   9      372.90      356.72     37.45 o 
   0   8   9       90.34       89.12     13.64 o 
   1   8   9      446.51      433.96     32.50 o 
   2   8   9       68.34       78.67      9.87 o 
   3   8   9      293.70      282.29     13.23 o 
   4   8   9       21.08       23.22      7.89 o 
   5   8   9       40.40       42.89      9.30 o 
   6   8   9       30.42       38.16     10.08 o 
  -6   9   9       55.38       36.00     30.62 o 
  -5   9   9        9.56        0.03     12.65 o 
  -4   9   9       93.36      108.95     23.33 o 
  -3   9   9      239.21      217.69     20.19 o 
  -2   9   9       80.46       70.12     14.37 o 
  -1   9   9      308.44      330.82     23.40 o 
   0   9   9      118.83      126.61     16.06 o 
   1   9   9      352.09      388.06     25.56 o 
   2   9   9       70.79       75.65     14.31 o 
   3   9   9      280.21      250.55     15.26 o 
   4   9   9       59.22       53.69      9.37 o 
   5   9   9        8.96        1.25      8.58 o 
   6   9   9       52.59       48.03     12.04 o 
  -5  10   9       12.20       18.67     18.39 o 
  -4  10   9       50.35       42.08     15.82 o 
  -3  10   9       47.81       62.53     15.57 o 
  -2  10   9      303.50      317.80     24.10 o 
  -1  10   9       15.49       28.51     13.81 o 
   0  10   9        6.96        6.21     12.32 o 
   1  10   9       18.08        0.39     12.54 o 
   2  10   9      312.00      310.39     41.29 o 
   3  10   9       60.96       34.14     14.88 o 
   4  10   9       25.46       12.68     10.58 o 
   5  10   9       14.72       22.99     10.05 o 
  -4  11   9       14.78       -0.20     15.30 o 
  -3  11   9       29.29       34.35     17.10 o 
  -2  11   9      124.32      180.60     20.68 o 
  -1  11   9       42.33       73.59     18.03 o 
   0  11   9      262.07      251.41     22.06 o 
   1  11   9       41.16       45.23     15.75 o 
   2  11   9       98.54      113.91     18.29 o 
   3  11   9       16.11       11.57     19.82 o 
   4  11   9        8.63       12.75     17.52 o 
  -3  12   9       50.64       53.10     21.96 o 
  -2  12   9       43.24       34.75     17.23 o 
  -1  12   9       28.30       28.66     33.70 o 
   0  12   9       69.99       47.70     16.76 o 
   1  12   9       28.96       24.12     16.07 o 
   2  12   9       44.47       35.19     17.41 o 
   3  12   9       39.14       31.43     34.55 o 
   0   0  10     4728.70     4664.93    121.93 o 
   1   0  10       24.72       21.18      3.73 o 
   2   0  10     2527.30     2510.64     63.45 o 
   3   0  10       25.69       29.31      6.16 o 
   4   0  10     1057.77     1017.66     47.63 o 
   5   0  10       26.20       41.32     13.07 o 
   6   0  10       23.24        5.07     13.26 o 
   7   0  10        1.54       10.30     14.75 o 
   8   0  10      139.24      132.17     30.85 o 
  -8   1  10       12.64       13.43     21.52 o 
  -7   1  10       57.85       47.75     16.36 o 
  -6   1  10      144.53      152.17     19.32 o 
  -5   1  10      342.11      351.62     25.04 o 
  -4   1  10      903.27      910.45     49.02 o 
  -3   1  10     1206.74     1227.21     39.62 o 
  -2   1  10      367.61      360.02     12.02 o 
  -1   1  10      170.28      181.73      6.62 o 
   0   1  10       91.30       88.29      5.23 o 
   1   1  10      199.38      202.28      7.71 o 
   2   1  10      241.88      244.99     11.31 o 
   3   1  10     1122.23     1132.09     39.41 o 
   4   1  10      826.97      806.10     40.12 o 
   5   1  10      367.46      374.17     25.71 o 
   6   1  10      180.85      175.16     19.64 o 
   7   1  10       69.82       85.25     32.45 o 
   8   1  10       17.57       29.83     23.52 o 
  -7   2  10      103.53      104.14     26.39 o 
  -6   2  10       62.49       68.95     15.28 o 
  -5   2  10      204.64      200.43     13.56 o 
  -4   2  10       59.26       67.08     12.86 o 
  -3   2  10     1559.05     1513.94     38.93 o 
  -2   2  10      282.40      281.97     11.40 o 
  -1   2  10     2321.66     2245.95     53.73 o 
   0   2  10     1474.55     1476.47     32.78 o 
   1   2  10     2194.43     2133.71     50.23 o 
   2   2  10      315.73      312.47     15.47 o 
   3   2  10     1425.53     1390.04     55.24 o 
   4   2  10       77.75       81.13     10.45 o 
   5   2  10      209.07      208.30     39.31 o 
   6   2  10       69.24       67.78     26.34 o 
   7   2  10       92.44      126.24     20.18 o 
  -7   3  10      114.79       92.36     24.96 o 
  -6   3  10       50.98       31.24     14.37 o 
  -5   3  10      138.29      135.67     12.10 o 
  -4   3  10     1285.34     1277.91     38.46 o 
  -3   3  10       83.71       75.62      8.14 o 
  -2   3  10     1708.90     1626.56     45.30 o 
  -1   3  10      117.91      116.95      7.17 o 
   0   3  10      554.91      566.42     16.87 o 
   1   3  10      109.82      109.17      9.37 o 
   2   3  10     1614.66     1525.86     50.18 o 
   3   3  10      117.14      107.70     10.26 o 
   4   3  10     1364.32     1388.36     47.22 o 
   5   3  10       89.79       83.95     15.50 o 
   6   3  10       71.46       89.33     16.08 o 
   7   3  10       97.33       98.10     18.25 o 
  -7   4  10       36.95       28.81     16.30 o 
  -6   4  10      155.68      135.20     13.89 o 
  -5   4  10       89.21      100.33     11.17 o 
  -4   4  10      232.67      225.01     11.67 o 
  -3   4  10      114.44      120.48      8.79 o 
  -2   4  10     1308.54     1261.19     36.60 o 
  -1   4  10      650.89      649.12     24.40 o 
   0   4  10     2827.06     2689.75     72.04 o 
   1   4  10      708.39      705.20     26.44 o 
   2   4  10     1291.02     1278.33     43.31 o 
   3   4  10      119.81      146.14     11.76 o 
   4   4  10      256.28      243.26     15.64 o 
   5   4  10       79.93       91.31     12.35 o 
   6   4  10      149.06      109.55     17.04 o 
   7   4  10       37.13       63.64     31.16 o 
  -7   5  10       83.35       55.29     12.45 o 
  -6   5  10       18.46       25.86     10.57 o 
  -5   5  10      113.52      104.04     12.68 o 
  -4   5  10       34.50       42.60      9.06 o 
  -3   5  10      565.28      558.00     20.83 o 
  -2   5  10       93.54       87.58      8.30 o 
  -1   5  10      406.92      386.74     17.59 o 
   0   5  10       37.14       29.07      7.94 o 
   1   5  10      353.73      341.48     18.17 o 
   2   5  10       97.99       82.08     10.27 o 
   3   5  10      544.91      555.08     27.63 o 
   4   5  10       37.29       27.42      9.53 o 
   5   5  10      163.48      177.22     14.71 o 
   6   5  10       10.94        4.07     13.37 o 
   7   5  10       61.72       42.53     22.79 o 
  -7   6  10       24.53       16.00     11.54 o 
  -6   6  10      138.20      116.63     16.15 o 
  -5   6  10       22.96       24.98      9.65 o 
  -4   6  10       76.06       82.28     12.41 o 
  -3   6  10      156.76      157.99     29.89 o 
  -2   6  10      292.42      321.23     17.16 o 
  -1   6  10      668.85      652.10     44.48 o 
   0   6  10      756.28      728.97     33.51 o 
   1   6  10      612.68      570.19     24.73 o 
   2   6  10      300.99      290.96     14.86 o 
   3   6  10      128.99      127.67     10.98 o 
   4   6  10       85.07      105.04     12.55 o 
   5   6  10       23.50       28.56     10.15 o 
   6   6  10      122.94      147.68     19.04 o 
   7   6  10       21.23       13.69     16.40 o 
  -6   7  10      115.17      171.71     23.84 o 
  -5   7  10       48.09       42.35     12.80 o 
  -4   7  10      334.37      330.59     20.12 o 
  -3   7  10      104.72       99.10     14.54 o 
  -2   7  10      197.87      213.84     17.68 o 
  -1   7  10      109.73      119.34     17.71 o 
   0   7  10        8.75       16.39     10.52 o 
   1   7  10       96.48      103.21     12.16 o 
   2   7  10      177.36      187.98     12.64 o 
   3   7  10      100.62       99.27     10.89 o 
   4   7  10      339.48      324.87     17.18 o 
   5   7  10       42.53       44.30     13.69 o 
   6   7  10      106.68      108.81     13.42 o 
  -6   8  10        2.01       -4.43     12.72 o 
  -5   8  10       71.86       66.88     16.91 o 
  -4   8  10      164.34      148.66     18.23 o 
  -3   8  10       92.71       84.48     15.29 o 
  -2   8  10      412.45      404.37     31.01 o 
  -1   8  10      135.42      128.56     15.61 o 
   0   8  10      188.75      235.08     34.46 o 
   1   8  10      128.12      146.72     38.17 o 
   2   8  10      310.81      275.56     18.05 o 
   3   8  10       63.86       56.33     10.16 o 
   4   8  10      144.95      135.53     13.26 o 
   5   8  10       65.94       53.08     10.02 o 
   6   8  10        2.10        1.18      9.37 o 
  -5   9  10       27.79       25.86     13.97 o 
  -4   9  10        3.26       -1.00     12.99 o 
  -3   9  10       42.39       55.57     16.30 o 
  -2   9  10       96.51       76.61     19.77 o 
  -1   9  10        9.51       -1.10     11.87 o 
   0   9  10       27.81       26.64     13.11 o 
   1   9  10       12.32        0.76     12.27 o 
   2   9  10       82.85       84.16     15.48 o 
   3   9  10       43.94       63.02     13.17 o 
   4   9  10        6.22       -0.02     10.17 o 
   5   9  10       31.41       34.53      9.86 o 
  -4  10  10       11.07        8.70     14.28 o 
  -3  10  10       28.43       37.38     15.31 o 
  -2  10  10      157.37      175.20     24.15 o 
  -1  10  10      198.28      205.23     19.97 o 
   0  10  10      213.53      222.99     20.97 o 
   1  10  10      162.73      190.77     20.70 o 
   2  10  10      145.59      130.98     18.37 o 
   3  10  10       17.78       14.83     14.87 o 
   4  10  10        5.50       -4.47     10.81 o 
  -3  11  10        2.47        7.18     16.13 o 
  -2  11  10       29.20       23.30     15.92 o 
  -1  11  10       43.82       42.44     15.90 o 
   0  11  10       33.45       22.20     15.47 o 
   1  11  10       35.85       45.58     17.56 o 
   2  11  10       49.96       65.93     16.92 o 
   3  11  10        5.89      -17.17     14.87 o 
  -2  12  10        1.64       30.34     20.91 o 
  -1  12  10       63.38       43.72     17.23 o 
   0  12  10       15.41       12.36     15.86 o 
   1  12  10       65.11       73.57     18.34 o 
   2  12  10        3.32       21.46     19.90 o 
   1   0  11      585.66      592.15     14.97 o 
   2   0  11     1982.84     2003.57     52.08 o 
   3   0  11      130.23      144.69     16.98 o 
   4   0  11      531.81      589.73     32.93 o 
   5   0  11        1.23       -9.52     10.62 o 
   6   0  11       10.24       20.29     13.80 o 
   7   0  11        4.21        3.32     14.99 o 
  -7   1  11       58.05       63.45     17.49 o 
  -6   1  11       22.57       26.31     14.82 o 
  -5   1  11      259.72      244.93     22.30 o 
  -4   1  11       41.07       47.68     15.95 o 
  -3   1  11        9.84        6.77      6.46 o 
  -2   1  11     1197.86     1175.47     29.02 o 
  -1   1  11     3538.57     3577.45     71.67 o 
   0   1  11     3367.86     3369.41     70.92 o 
   1   1  11     3818.72     3795.45     84.16 o 
   2   1  11     1411.16     1391.15     42.58 o 
   3   1  11       43.13       35.69      8.93 o 
   4   1  11       94.46      117.91     15.57 o 
   5   1  11      226.24      205.44     23.70 o 
   6   1  11       21.88       25.98     14.47 o 
   7   1  11       55.20       52.73     22.94 o 
  -7   2  11        2.12       -5.74     14.58 o 
  -6   2  11       27.61       20.68     15.35 o 
  -5   2  11      809.27      821.54     42.71 o 
  -4   2  11       76.69       96.15     10.64 o 
  -3   2  11     1665.35     1696.33     48.77 o 
  -2   2  11      812.71      771.75     23.49 o 
  -1   2  11      120.07      119.93      7.49 o 
   0   2  11     1739.30     1792.67     39.42 o 
   1   2  11      106.95      107.10      7.67 o 
   2   2  11      946.01      953.52     31.20 o 
   3   2  11     1713.39     1748.35     56.50 o 
   4   2  11       52.93       46.71     10.25 o 
   5   2  11      893.66      970.42     47.91 o 
   6   2  11       22.37       19.94     22.79 o 
   7   2  11        0.74        0.22     15.10 o 
  -7   3  11        7.52        3.26     15.56 o 
  -6   3  11       85.35      102.29     18.51 o 
  -5   3  11      287.34      267.06     22.77 o 
  -4   3  11       92.77       92.80     10.35 o 
  -3   3  11      223.28      242.52     11.64 o 
  -2   3  11      705.49      700.51     21.40 o 
  -1   3  11      480.90      482.00     15.68 o 
   0   3  11     1867.70     1897.84     52.47 o 
   1   3  11      427.37      443.45     19.95 o 
   2   3  11      761.17      745.98     27.58 o 
   3   3  11      186.00      177.53     13.31 o 
   4   3  11       67.92       74.57     11.11 o 
   5   3  11      272.65      244.81     22.16 o 
   6   3  11       97.77       84.77     17.21 o 
   7   3  11       14.61        9.90     19.07 o 
  -7   4  11        7.50       11.87     16.09 o 
  -6   4  11      170.88      172.20     21.54 o 
  -5   4  11      228.86      234.48     15.66 o 
  -4   4  11      554.49      539.22     21.61 o 
  -3   4  11      352.72      316.94     13.79 o 
  -2   4  11      426.41      413.13     16.37 o 
  -1   4  11      722.98      675.38     22.49 o 
   0   4  11       39.27       37.29      8.37 o 
   1   4  11      768.32      743.37     37.31 o 
   2   4  11      402.46      419.17     20.18 o 
   3   4  11      296.73      278.72     16.80 o 
   4   4  11      625.37      634.10     27.03 o 
   5   4  11      214.49      205.36     16.31 o 
   6   4  11      195.88      202.46     21.42 o 
   7   4  11        7.72        5.68     15.13 o 
  -6   5  11       91.15      104.21     13.08 o 
  -5   5  11        7.16        7.75      9.68 o 
  -4   5  11      300.90      268.40     13.72 o 
  -3   5  11      184.39      203.41     11.50 o 
  -2   5  11      308.69      285.98     13.74 o 
  -1   5  11     1720.50     1714.52     72.33 o 
   0   5  11      121.25      128.84     11.75 o 
   1   5  11     1808.39     1727.86     96.38 o 
   2   5  11      340.05      333.12     17.88 o 
   3   5  11      158.98      165.08     13.98 o 
   4   5  11      254.70      246.86     17.07 o 
   5   5  11        6.31       11.49     10.69 o 
   6   5  11       89.41       85.56     20.07 o 
  -6   6  11       16.60       25.97     11.64 o 
  -5   6  11      240.48      237.09     15.09 o 
  -4   6  11      223.33      205.12     12.87 o 
  -3   6  11      347.24      327.27     15.96 o 
  -2   6  11      453.94      456.88     21.06 o 
  -1   6  11       77.51       94.64     39.63 o 
   0   6  11      487.60      504.80     41.81 o 
   1   6  11       38.81       37.04     13.07 o 
   2   6  11      445.32      398.77     36.50 o 
   3   6  11      315.23      305.10     18.66 o 
   4   6  11      226.21      231.12     16.83 o 
   5   6  11      232.67      238.63     18.69 o 
   6   6  11       17.89       14.76     15.44 o 
  -6   7  11       33.64       37.13     15.06 o 
  -5   7  11      144.99      144.44     14.22 o 
  -4   7  11        9.13        4.30      9.50 o 
  -3   7  11      183.84      171.93     14.62 o 
  -2   7  11      613.53      643.72     33.10 o 
  -1   7  11       38.78       33.35     15.58 o 
   0   7  11     1600.35     1483.87     94.13 o 
   1   7  11       45.97       41.97     10.83 o 
   2   7  11      715.64      675.95     28.64 o 
   3   7  11      144.76      158.55     12.85 o 
   4   7  11        7.31       15.87      9.76 o 
   5   7  11      128.28      136.43     28.00 o 
   6   7  11       39.68       57.00     14.56 o 
  -5   8  11       75.75       82.19     15.27 o 
  -4   8  11      180.44      184.97     17.20 o 
  -3   8  11      176.71      175.58     18.33 o 
  -2   8  11      251.60      263.93     21.14 o 
  -1   8  11       63.64       68.56     13.90 o 
   0   8  11      244.69      245.18     36.45 o 
   1   8  11       67.70       92.86     15.50 o 
   2   8  11      239.11      225.70     17.23 o 
   3   8  11      166.22      145.91     15.95 o 
   4   8  11      165.52      164.15     14.36 o 
   5   8  11       85.45       73.03     14.62 o 
  -5   9  11       13.56       11.79     14.03 o 
  -4   9  11      115.73      130.91     19.46 o 
  -3   9  11      100.16      122.14     49.15 o 
  -2   9  11       47.14       50.53     17.99 o 
  -1   9  11      323.82      331.84     45.49 o 
   0   9  11       25.09       29.17     14.21 o 
   1   9  11      340.12      353.04     27.22 o 
   2   9  11       56.44       74.18     15.83 o 
   3   9  11      108.85      144.29     16.51 o 
   4   9  11      118.92      146.06     14.56 o 
   5   9  11       11.48       14.08     10.65 o 
  -4  10  11      125.55      121.32     19.62 o 
  -3  10  11       62.29       70.92     17.72 o 
  -2  10  11       62.20       56.54     16.09 o 
  -1  10  11       98.41      126.00     18.02 o 
   0  10  11       21.64       27.31     14.78 o 
   1  10  11       95.85      116.07     18.83 o 
   2  10  11       60.38       50.41     16.36 o 
   3  10  11       73.48       82.16     21.01 o 
   4  10  11      103.39       90.23     16.73 o 
  -3  11  11       12.15       39.74     22.11 o 
  -2  11  11       15.25       26.75     16.86 o 
  -1  11  11       54.71       33.83     16.06 o 
   0  11  11      172.12      158.59     40.97 o 
   1  11  11       49.00       59.68     17.82 o 
   2  11  11       18.38       35.52     16.83 o 
   3  11  11       12.67       35.94     22.51 o 
   0   0  12      823.27      865.41     27.17 o 
   1   0  12     2916.21     2957.09     63.37 o 
   2   0  12      418.73      397.20     15.35 o 
   3   0  12     2763.99     2721.77    111.63 o 
   4   0  12      598.92      545.19     31.75 o 
   5   0  12      204.57      219.34     21.22 o 
   6   0  12        1.24        0.43     13.78 o 
   7   0  12       45.13       56.16     21.06 o 
  -7   1  12       48.17       39.65     17.89 o 
  -6   1  12      230.80      255.85     24.40 o 
  -5   1  12      172.08      168.33     24.54 o 
  -4   1  12      270.28      272.10     22.17 o 
  -3   1  12      411.83      429.50     19.06 o 
  -2   1  12     1784.47     1783.36     42.32 o 
  -1   1  12     1356.64     1337.66     29.89 o 
   0   1  12      952.38      942.08     22.89 o 
   1   1  12     1531.75     1517.87     39.15 o 
   2   1  12     1418.38     1386.82     49.27 o 
   3   1  12      537.34      531.17     23.37 o 
   4   1  12      211.21      189.06     19.28 o 
   5   1  12      134.05      164.84     19.50 o 
   6   1  12      225.51      216.70     24.24 o 
   7   1  12       50.74       70.97     19.34 o 
  -7   2  12       27.79       22.44     17.81 o 
  -6   2  12      146.70      174.92     21.40 o 
  -5   2  12       47.63       49.83     15.54 o 
  -4   2  12      410.76      415.50     27.85 o 
  -3   2  12      232.25      240.97     13.52 o 
  -2   2  12      795.86      797.34     23.75 o 
  -1   2  12      784.08      768.98     21.39 o 
   0   2  12       53.51       52.50      7.65 o 
   1   2  12      909.31      901.03     30.66 o 
   2   2  12      822.97      829.29     30.81 o 
   3   2  12      306.10      293.45     17.04 o 
   4   2  12      461.12      468.34     27.33 o 
   5   2  12       34.15       34.39     13.80 o 
   6   2  12      156.39      160.36     19.89 o 
   7   2  12       19.38       15.48     15.42 o 
  -7   3  12       34.92       19.83     23.27 o 
  -6   3  12      101.12       81.07     20.17 o 
  -5   3  12       55.87       82.12     16.74 o 
  -4   3  12       37.47       25.91     13.32 o 
  -3   3  12     1157.13     1140.55     35.21 o 
  -2   3  12      201.51      207.07     10.82 o 
  -1   3  12     2111.11     2154.26     52.45 o 
   0   3  12      132.59      130.38     11.29 o 
   1   3  12     2020.64     1985.98     65.96 o 
   2   3  12      240.27      250.97     17.10 o 
   3   3  12     1135.55     1106.88     40.07 o 
   4   3  12       81.33       76.74     11.86 o 
   5   3  12       79.51      106.56     17.38 o 
   6   3  12       94.99       92.60     18.22 o 
   7   3  12       40.84       49.53     26.23 o 
  -6   4  12       34.03       31.79     16.62 o 
  -5   4  12       96.62       84.41     13.24 o 
  -4   4  12      100.00       99.64     10.58 o 
  -3   4  12      338.09      318.44     14.27 o 
  -2   4  12      314.22      303.95     14.59 o 
  -1   4  12      300.21      277.84     17.58 o 
   0   4  12      376.48      360.85     19.29 o 
   1   4  12      270.15      242.36     16.47 o 
   2   4  12      335.14      337.38     19.23 o 
   3   4  12      315.97      303.27     18.00 o 
   4   4  12      131.77      128.02     13.60 o 
   5   4  12      135.01      135.98     15.08 o 
   6   4  12       34.38       53.19     16.87 o 
  -6   5  12       18.69       41.21     11.82 o 
  -5   5  12       66.10       72.40     11.96 o 
  -4   5  12      221.00      199.54     13.69 o 
  -3   5  12       89.35      105.08      9.54 o 
  -2   5  12      817.39      776.17     38.16 o 
  -1   5  12       59.41       59.84     11.69 o 
   0   5  12      876.75      922.50     34.60 o 
   1   5  12       29.56       16.05     10.55 o 
   2   5  12      877.92      864.93     41.94 o 
   3   5  12       78.91       91.66     12.54 o 
   4   5  12      243.71      214.39     16.61 o 
   5   5  12       88.90       82.03     14.04 o 
   6   5  12       25.63       28.45     16.92 o 
  -6   6  12       32.32       27.02     11.89 o 
  -5   6  12       24.48       10.93     12.67 o 
  -4   6  12      137.83      141.59     11.74 o 
  -3   6  12      321.07      315.56     16.53 o 
  -2   6  12      117.67      114.78     11.84 o 
  -1   6  12      681.94      599.21     71.08 o 
   0   6  12      204.40      174.91     17.11 o 
   1   6  12      727.73      661.78     28.37 o 
   2   6  12      114.22      106.40     13.04 o 
   3   6  12      405.22      426.42     29.52 o 
   4   6  12      197.05      191.80     16.52 o 
   5   6  12       31.33       38.23     13.17 o 
   6   6  12       39.67       50.39     19.20 o 
  -5   7  12        0.10       -1.68     10.09 o 
  -4   7  12        7.63       12.36      8.96 o 
  -3   7  12      177.59      167.38     15.79 o 
  -2   7  12       21.60       22.72     12.78 o 
  -1   7  12      389.58      411.75     27.63 o 
   0   7  12       13.09       -0.98     11.53 o 
   1   7  12      418.62      442.90     23.16 o 
   2   7  12       21.32       13.77     10.54 o 
   3   7  12      200.96      205.34     17.31 o 
   4   7  12       10.19        2.78     11.78 o 
   5   7  12        0.27       -6.70     11.80 o 
  -5   8  12       39.42       41.26     14.19 o 
  -4   8  12       73.96       71.26     14.46 o 
  -3   8  12        7.91        9.34     13.20 o 
  -2   8  12       65.18       66.26     15.10 o 
  -1   8  12        7.70        7.14     12.30 o 
   0   8  12      167.38      130.06     25.58 o 
   1   8  12       10.38        1.06     12.64 o 
   2   8  12       73.91       76.33     13.55 o 
   3   8  12        6.97       -0.44     11.57 o 
   4   8  12       86.49       98.94     15.97 o 
   5   8  12       44.14       49.08     14.32 o 
  -4   9  12       19.07       25.84     15.53 o 
  -3   9  12       45.33       34.73     23.99 o 
  -2   9  12      151.58      171.82     48.80 o 
  -1   9  12        2.16        0.67     20.74 o 
   0   9  12      207.06      211.36     21.39 o 
   1   9  12        7.44       29.26     15.11 o 
   2   9  12      116.94      122.19     19.64 o 
   3   9  12       46.42       41.65     13.70 o 
   4   9  12       28.61       17.83     13.60 o 
  -3  10  12       52.21       55.08     17.05 o 
  -2  10  12        7.65        8.18     22.62 o 
  -1  10  12       30.47       33.12     15.43 o 
   0  10  12        2.28      -16.37     22.94 o 
   1  10  12       16.37       -3.86     20.63 o 
   2  10  12        3.61       18.90     15.89 o 
   3  10  12       34.29       23.70     19.04 o 
  -1  11  12      192.37      221.22     23.51 o 
   0  11  12       60.73       77.91     19.44 o 
   1  11  12      213.20      223.72     30.97 o 
   1   0  13      325.74      334.31     12.72 o 
   2   0  13     1466.62     1430.68     48.07 o 
   3   0  13     1418.44     1365.91     61.65 o 
   4   0  13       58.50       51.16     13.90 o 
   5   0  13       64.62       59.48     16.15 o 
   6   0  13       97.96       86.76     19.37 o 
  -6   1  13      108.66      123.72     20.17 o 
  -5   1  13       94.67       92.21     19.77 o 
  -4   1  13      275.65      273.77     22.96 o 
  -3   1  13      128.02      126.58     30.40 o 
  -2   1  13       12.84       22.27      7.86 o 
  -1   1  13      987.46     1032.72     25.13 o 
   0   1  13       28.16       32.36      5.60 o 
   1   1  13      897.02      892.34     33.69 o 
   2   1  13       15.44       11.67      8.27 o 
   3   1  13      247.24      264.60     16.00 o 
   4   1  13      379.90      361.15     40.62 o 
   5   1  13       98.88      113.18     18.42 o 
   6   1  13      118.43      144.56     20.83 o 
  -6   2  13       40.46       60.90     20.60 o 
  -5   2  13       76.20       77.79     17.20 o 
  -4   2  13      236.62      222.27     21.23 o 
  -3   2  13       96.67      119.60     11.31 o 
  -2   2  13      529.98      529.15     20.07 o 
  -1   2  13       51.28       55.21      6.61 o 
   0   2  13     1357.45     1397.56     38.82 o 
   1   2  13       83.35       92.15     10.43 o 
   2   2  13      526.76      535.97     23.53 o 
   3   2  13       90.59       91.00     11.85 o 
   4   2  13      232.15      231.73     16.75 o 
   5   2  13       80.41       77.69     16.91 o 
   6   2  13       40.66       45.69     32.58 o 
  -6   3  13       30.37       38.31     17.08 o 
  -5   3  13       75.97       97.84     17.74 o 
  -4   3  13      191.31      176.42     13.75 o 
  -3   3  13      179.10      170.60     11.71 o 
  -2   3  13      262.33      268.74     13.92 o 
  -1   3  13      203.46      204.24     12.09 o 
   0   3  13      215.03      226.63     35.58 o 
   1   3  13      198.10      187.37     13.55 o 
   2   3  13      327.64      311.70     19.71 o 
   3   3  13      162.83      178.24     14.48 o 
   4   3  13      200.37      172.98     15.72 o 
   5   3  13       89.10      119.58     18.60 o 
   6   3  13       18.33       13.39     15.94 o 
  -6   4  13       25.99       20.01     16.55 o 
  -5   4  13       13.34      -11.88     14.31 o 
  -4   4  13       45.36       39.85      9.59 o 
  -3   4  13      561.84      542.62     21.55 o 
  -2   4  13       17.08       24.08      8.07 o 
  -1   4  13     1245.86     1229.70     92.87 o 
   0   4  13       47.16       66.78     10.68 o 
   1   4  13     1227.74     1211.72     42.93 o 
   2   4  13       47.74       57.07     10.71 o 
   3   4  13      620.25      642.80     27.72 o 
   4   4  13       44.26       40.46     12.11 o 
   5   4  13       19.36       19.52     11.94 o 
   6   4  13       34.11       53.62     18.53 o 
  -6   5  13       48.58       70.67     19.43 o 
  -5   5  13       50.35       29.82     11.31 o 
  -4   5  13      395.87      359.14     18.01 o 
  -3   5  13      199.90      163.55     12.61 o 
  -2   5  13      160.10      160.14     16.04 o 
  -1   5  13      308.65      299.78     39.76 o 
   0   5  13       62.21       49.48     11.28 o 
   1   5  13      326.81      296.27     18.10 o 
   2   5  13      185.49      191.94     19.74 o 
   3   5  13      254.22      215.32     16.65 o 
   4   5  13      323.69      308.95     20.78 o 
   5   5  13       51.08       57.42     17.25 o 
   6   5  13       38.62       52.68     26.80 o 
  -5   6  13        1.04       -9.08      9.64 o 
  -4   6  13       15.02        3.55      9.36 o 
  -3   6  13       97.38       88.58     14.40 o 
  -2   6  13      551.49      498.15     27.83 o 
  -1   6  13      107.86      125.56     33.31 o 
   0   6  13     1329.60     1337.35     97.69 o 
   1   6  13      112.63      141.50     14.14 o 
   2   6  13      455.52      409.14     23.07 o 
   3   6  13      110.50      105.97     14.31 o 
   4   6  13       14.67       17.64     12.60 o 
   5   6  13        0.61        3.32     12.40 o 
  -5   7  13       88.47       81.13     12.74 o 
  -4   7  13       24.12       12.09     11.44 o 
  -3   7  13      272.04      255.73     17.18 o 
  -2   7  13       80.40       73.24     15.00 o 
  -1   7  13      150.67      139.41     31.74 o 
   0   7  13        2.24       -5.15     12.52 o 
   1   7  13      154.43      144.41     16.99 o 
   2   7  13      104.40      107.14     16.35 o 
   3   7  13      275.55      241.32     19.01 o 
   4   7  13       23.55       15.12     13.00 o 
   5   7  13       94.55      101.45     19.69 o 
  -4   8  13        0.89       13.98     10.76 o 
  -3   8  13       70.64       75.20     16.32 o 
  -2   8  13      118.52      146.12     18.35 o 
  -1   8  13      315.11      276.56     33.04 o 
   0   8  13      460.97      469.17     30.09 o 
   1   8  13      294.55      288.60     38.53 o 
   2   8  13      128.71      154.93     20.45 o 
   3   8  13       60.34       75.85     16.74 o 
   4   8  13        2.23       17.21     13.14 o 
  -3   9  13       51.38       58.99     17.00 o 
  -2   9  13       93.62       82.43     20.60 o 
  -1   9  13       17.65       21.79     14.79 o 
   0   9  13        2.28      -13.80     15.44 o 
   1   9  13       11.09       31.45     15.32 o 
   2   9  13       88.26       74.78     31.45 o 
   3   9  13       54.05       58.33     14.89 o 
  -2  10  13       42.62       27.57     21.41 o 
  -1  10  13      157.92      179.14     21.49 o 
   0  10  13        3.18       -6.01     15.64 o 
   1  10  13      146.90      141.81     20.40 o 
   2  10  13       52.34       62.55     23.33 o 
   0   0  14     1471.05     1563.35     60.14 o 
   1   0  14       14.42        8.59      6.88 o 
   2   0  14      455.26      445.18     21.86 o 
   3   0  14      252.87      283.82     22.52 o 
   4   0  14       37.78       28.35     16.51 o 
   5   0  14      266.26      285.20     25.06 o 
   6   0  14       11.62       22.38     17.33 o 
  -6   1  14       23.23       52.97     23.97 o 
  -5   1  14      273.37      261.16     24.36 o 
  -4   1  14       62.01       60.10     15.00 o 
  -3   1  14       86.44      126.15     17.09 o 
  -2   1  14      846.62      869.81     41.28 o 
  -1   1  14      885.92      869.20     23.94 o 
   0   1  14     3233.98     3287.64     71.26 o 
   1   1  14      690.48      703.49     28.88 o 
   2   1  14      751.08      714.37     29.87 o 
   3   1  14      132.37      134.35     13.36 o 
   4   1  14       29.79       32.77     14.61 o 
   5   1  14      282.48      286.16     25.30 o 
   6   1  14        9.94        2.26     15.42 o 
  -6   2  14       57.59       76.00     20.06 o 
  -5   2  14      151.53      151.95     20.62 o 
  -4   2  14      855.24      877.63     44.71 o 
  -3   2  14      163.26      170.48     18.24 o 
  -2   2  14      278.95      289.34     14.83 o 
  -1   2  14      625.32      649.00     23.63 o 
   0   2  14       27.56       23.08      9.45 o 
   1   2  14      729.84      708.28     28.51 o 
   2   2  14      309.11      313.57     18.48 o 
   3   2  14      186.07      161.64     14.83 o 
   4   2  14      781.29      789.35     33.49 o 
   5   2  14      155.46      147.28     21.23 o 
   6   2  14       46.96       55.95     17.93 o 
  -6   3  14       52.32       46.04     18.43 o 
  -5   3  14        5.84       27.59     15.66 o 
  -4   3  14       44.29       31.27     15.12 o 
  -3   3  14       82.36       82.69     10.32 o 
  -2   3  14      119.63      134.68     15.23 o 
  -1   3  14      650.01      678.12     25.07 o 
   0   3  14      247.95      252.06     16.28 o 
   1   3  14      640.19      672.65     28.33 o 
   2   3  14      131.20      134.80     20.41 o 
   3   3  14       57.69       68.84     12.59 o 
   4   3  14       62.02       58.75     12.75 o 
   5   3  14       11.96       24.48     23.68 o 
   6   3  14       48.42       33.90     25.66 o 
  -5   4  14      213.03      214.50     23.57 o 
  -4   4  14      237.20      206.51     13.88 o 
  -3   4  14      136.55      144.13     13.66 o 
  -2   4  14      516.06      477.47     22.78 o 
  -1   4  14      104.38      130.70     15.27 o 
   0   4  14      434.29      456.47     33.68 o 
   1   4  14       65.72       70.55     12.00 o 
   2   4  14      456.55      464.53     23.38 o 
   3   4  14      130.06      155.31     15.51 o 
   4   4  14      201.86      217.54     17.64 o 
   5   4  14      176.12      170.00     17.56 o 
  -5   5  14      145.58      124.75     20.50 o 
  -4   5  14        0.40        5.51      9.69 o 
  -3   5  14      148.94      145.92     14.19 o 
  -2   5  14      187.19      200.46     32.92 o 
  -1   5  14       66.15       79.74     14.45 o 
   0   5  14      814.54      813.88     33.55 o 
   1   5  14       35.98       40.12     11.37 o 
   2   5  14      171.63      192.25     16.61 o 
   3   5  14      169.18      165.94     28.34 o 
   4   5  14        0.27       -5.87     11.88 o 
   5   5  14      156.90      139.07     17.50 o 
  -5   6  14       37.18       40.63     12.49 o 
  -4   6  14       71.00       90.39     13.66 o 
  -3   6  14      119.38       98.42     13.14 o 
  -2   6  14      157.24      151.82     17.36 o 
  -1   6  14      216.05      220.03     19.79 o 
   0   6  14      274.67      274.15     28.14 o 
   1   6  14      246.09      231.63     18.07 o 
   2   6  14       98.09      117.15     15.63 o 
   3   6  14      120.39      128.63     18.77 o 
   4   6  14       81.30      112.83     15.97 o 
   5   6  14       27.54       42.00     17.81 o 
  -4   7  14       94.32       59.92     13.54 o 
  -3   7  14       14.61      -11.26     11.40 o 
  -2   7  14      249.11      257.91     41.59 o 
  -1   7  14      200.30      205.67     29.57 o 
   0   7  14       12.58        7.58     13.86 o 
   1   7  14      182.13      193.02     17.20 o 
   2   7  14      269.21      263.21     23.10 o 
   3   7  14       11.72       18.85     13.58 o 
   4   7  14       77.95       90.25     19.16 o 
  -3   8  14       32.13       48.65     15.85 o 
  -2   8  14      122.65      149.59     22.44 o 
  -1   8  14      185.84      184.01     32.52 o 
   0   8  14       93.87       84.95     17.63 o 
   1   8  14      182.81      175.17     37.44 o 
   2   8  14      113.86      124.28     16.58 o 
   3   8  14       50.15       43.16     14.28 o 
  -2   9  14       66.51       87.11     38.69 o 
  -1   9  14       14.46       16.75     15.56 o 
   0   9  14       65.69       82.28     18.14 o 
   1   9  14       15.68        8.48     14.96 o 
   2   9  14       76.78       88.94     18.51 o 
   1   0  15       17.50       15.75     10.81 o 
   2   0  15      458.09      436.60     21.73 o 
   3   0  15       81.59       52.70     14.77 o 
   4   0  15      496.75      537.12     40.79 o 
   5   0  15       16.46        5.84     15.10 o 
  -5   1  15       53.16       66.02     19.24 o 
  -4   1  15      212.93      198.10     45.70 o 
  -3   1  15      210.66      267.97     22.93 o 
  -2   1  15      494.71      541.91     31.46 o 
  -1   1  15      444.27      487.75     18.73 o 
   0   1  15      140.76      183.64     16.78 o 
   1   1  15      393.74      413.12     21.45 o 
   2   1  15      528.71      515.66     24.79 o 
   3   1  15      234.69      233.43     25.66 o 
   4   1  15      217.36      228.04     23.12 o 
   5   1  15       46.51       43.46     18.20 o 
  -5   2  15       31.63       59.16     17.48 o 
  -4   2  15       87.08       84.00     17.24 o 
  -3   2  15      567.79      542.23     34.06 o 
  -2   2  15      181.47      189.26     17.14 o 
  -1   2  15      266.18      288.26     17.76 o 
   0   2  15       25.00       35.50      9.63 o 
   1   2  15      280.55      285.36     32.38 o 
   2   2  15      199.54      196.80     15.73 o 
   3   2  15      459.74      453.28     24.42 o 
   4   2  15       66.49       78.12     17.85 o 
   5   2  15       26.27       25.78     18.69 o 
  -5   3  15        5.04       -2.26     16.32 o 
  -4   3  15       36.48       28.29     15.65 o 
  -3   3  15      223.63      201.27     33.95 o 
  -2   3  15      820.52      844.56     33.05 o 
  -1   3  15      237.04      269.73     31.40 o 
   0   3  15     1155.98     1131.19     61.26 o 
   1   3  15      251.35      239.00     24.68 o 
   2   3  15      813.28      759.77     60.48 o 
   3   3  15      196.38      198.25     18.36 o 
   4   3  15       30.70       26.86     12.35 o 
   5   3  15        8.65       17.16     16.61 o 
  -5   4  15        5.59        5.05     16.62 o 
  -4   4  15      235.64      239.15     25.94 o 
  -3   4  15       29.39       28.11     11.00 o 
  -2   4  15      409.90      420.72     26.19 o 
  -1   4  15       94.45      106.19     16.02 o 
   0   4  15        0.05       -4.85     10.28 o 
   1   4  15       85.84       77.24     12.90 o 
   2   4  15      384.52      368.06     22.05 o 
   3   4  15       28.13       21.79     12.38 o 
   4   4  15      232.02      254.51     20.09 o 
   5   4  15        0.89        9.01     23.27 o 
  -4   5  15       15.90        5.09     11.45 o 
  -3   5  15      206.22      193.38     16.37 o 
  -2   5  15       77.67       75.14     15.25 o 
  -1   5  15      510.98      532.56     97.69 o 
   0   5  15        7.76        6.34     10.72 o 
   1   5  15      535.89      519.45     54.19 o 
   2   5  15       75.13      112.76     32.95 o 
   3   5  15      209.92      209.07     18.38 o 
   4   5  15       20.02        9.40     20.05 o 
  -4   6  15       58.38       66.99     13.93 o 
  -3   6  15      152.04      111.77     18.29 o 
  -2   6  15      102.31      103.77     25.43 o 
  -1   6  15       87.85       65.51     15.94 o 
   0   6  15       27.32       32.52     14.68 o 
   1   6  15      102.08       99.53     18.48 o 
   2   6  15       87.72       91.40     15.02 o 
   3   6  15      124.18      105.29     15.97 o 
   4   6  15       57.35       54.00     15.31 o 
  -3   7  15       26.32       28.84     15.37 o 
  -2   7  15      338.94      319.28     63.41 o 
  -1   7  15        5.53       -3.27     13.99 o 
   0   7  15      249.72      291.26     24.59 o 
   1   7  15        7.08        8.61     12.70 o 
   2   7  15      408.46      450.57     26.45 o 
   3   7  15       21.35       42.86     14.92 o 
  -2   8  15        0.79        2.07     17.84 o 
  -1   8  15       42.31       21.41     15.58 o 
   0   8  15       16.76        7.25     16.12 o 
   1   8  15       40.78       59.80     17.52 o 
   2   8  15        3.07       -0.69     13.11 o 
   0   0  16     1913.95     1957.62     97.47 o 
   1   0  16        0.29      -13.42     11.00 o 
   2   0  16      734.91      772.69     31.78 o 
   3   0  16       40.04       26.92     19.85 o 
   4   0  16       10.48        9.99     15.94 o 
   5   0  16        4.88       34.95     26.26 o 
  -5   1  16      211.09      261.67     38.93 o 
  -4   1  16      128.66      118.14     19.29 o 
  -3   1  16      171.03      214.82     33.28 o 
  -2   1  16      302.80      302.63     32.98 o 
  -1   1  16      140.38      113.67     21.36 o 
   0   1  16       78.69       95.87     15.32 o 
   1   1  16      118.07       92.36     15.44 o 
   2   1  16      319.27      342.07     20.67 o 
   3   1  16      159.69      173.54     16.41 o 
   4   1  16      129.41      145.13     24.15 o 
   5   1  16      206.13      207.17     35.97 o 
  -4   2  16       82.45       82.64     17.86 o 
  -3   2  16      287.59      288.28     34.54 o 
  -2   2  16       44.49       48.99     20.56 o 
  -1   2  16     1013.50     1044.42     46.87 o 
   0   2  16        0.61       -1.84     11.62 o 
   1   2  16     1029.72      994.82     47.39 o 
   2   2  16       71.71       85.35     13.71 o 
   3   2  16      234.85      218.31     17.83 o 
   4   2  16       94.91      113.62     19.54 o 
  -4   3  16      196.61      234.42     33.62 o 
  -3   3  16       22.74       30.08     21.55 o 
  -2   3  16      117.03      137.53     17.96 o 
  -1   3  16      120.85      115.75     16.85 o 
   0   3  16       39.15       36.61     14.15 o 
   1   3  16      116.13      125.69     14.77 o 
   2   3  16      122.68      144.97     15.92 o 
   3   3  16       46.13       46.14     13.36 o 
   4   3  16      226.73      246.38     20.23 o 
  -4   4  16        9.63        8.69     20.53 o 
  -3   4  16       27.12       10.29     12.50 o 
  -2   4  16      245.06      228.96     24.88 o 
  -1   4  16      132.15      152.43     21.73 o 
   0   4  16      686.71      670.31     30.29 o 
   1   4  16      143.84      156.31     16.34 o 
   2   4  16      265.89      278.47     19.83 o 
   3   4  16       28.72       35.84     13.43 o 
   4   4  16       10.88       26.01     14.25 o 
  -3   5  16      257.94      265.31     22.89 o 
  -2   5  16      112.57      120.78     17.85 o 
  -1   5  16      119.83       74.04     21.84 o 
   0   5  16      297.96      326.46     21.92 o 
   1   5  16      132.27      132.46     16.11 o 
   2   5  16       88.55       85.19     15.39 o 
   3   5  16      286.96      301.75     21.75 o 
  -3   6  16      153.07      152.93     20.11 o 
  -2   6  16      105.69       99.93     17.72 o 
  -1   6  16      310.34      332.14     25.56 o 
   0   6  16       70.16       74.56     17.09 o 
   1   6  16      301.52      317.72     22.00 o 
   2   6  16       96.71       92.95     15.87 o 
   3   6  16      132.73      148.13     18.21 o 
  -2   7  16      118.12       99.25     22.66 o 
  -1   7  16      158.25      133.67     20.00 o 
   0   7  16        8.29       27.26     16.56 o 
   1   7  16      142.93      146.61     31.58 o 
   2   7  16      114.02      153.30     18.74 o 
   1   0  17      804.68      828.32     53.10 o 
   2   0  17       26.03       19.53     13.83 o 
   3   0  17      458.00      429.74     31.64 o 
   4   0  17        3.15       24.70     17.62 o 
  -4   1  17      230.40      252.65     31.36 o 
  -3   1  17      242.12      302.57     35.75 o 
  -2   1  17      334.79      360.41     38.49 o 
   0   1  17        9.17      -13.21     15.60 o 
   1   1  17      213.36      222.81     21.11 o 
   2   1  17      367.07      391.34     27.90 o 
   3   1  17      230.31      248.50     23.82 o 
   4   1  17      218.68      234.99     25.48 o 
  -3   2  17      154.23      147.96     27.79 o 
  -1   2  17       76.14      106.96     21.61 o 
   0   2  17     1055.25     1089.96     49.02 o 
   1   2  17       86.78       77.81     16.65 o 
   2   2  17      402.10      418.36     24.24 o 
   3   2  17      121.12      132.45     16.41 o 
  -3   3  17      348.08      422.80     43.26 o 
  -2   3  17      145.73      177.40     34.51 o 
  -1   3  17      124.49      116.14     20.68 o 
   0   3  17       59.15       45.59     26.96 o 
   1   3  17      132.23      150.61     16.43 o 
   2   3  17      123.86      139.78     16.59 o 
   3   3  17      375.05      394.83     24.59 o 
  -3   4  17       82.90      157.00     35.91 o 
  -2   4  17      156.94      141.02     20.15 o 
  -1   4  17      518.47      527.84     32.88 o 
   0   4  17      173.72      174.12     25.98 o 
   1   4  17      561.29      656.18     41.33 o 
   2   4  17      137.64      143.15     17.06 o 
   3   4  17      109.21      100.50     16.26 o 
  -2   5  17       87.71       87.44     18.57 o 
  -1   5  17       57.18       45.36     16.46 o 
   0   5  17       37.00       37.67     23.35 o 
   1   5  17       62.49       77.51     23.75 o 
   2   5  17       79.66      103.06     16.83 o 
  -1   6  17      215.02      217.80     29.57 o 
   0   6  17       66.55       80.53     18.38 o 
   1   6  17      219.53      274.76     31.16 o 
   2   0  18        9.50        8.56     22.60 o 
   1   1  18      241.78      201.41     27.89 o 
   2   1  18      101.31      138.59     19.38 o 
   0   2  18       26.13       38.87     20.12 o 
   1   2  18       98.10       92.85     17.42 o 
   2   2  18       10.62       17.41     20.48 o 
  -1   3  18      380.31      418.19     36.96 o 
   0   3  18       66.92       81.16     18.04 o 
   1   3  18      270.18      263.11     36.31 o 
   2   3  18      126.27      122.54     16.75 o 
  -1   4  18        3.58       12.76     18.65 o 
   0   4  18        1.13        2.23     14.99 o 
   1   4  18        7.10       11.65     16.19 o 
                                                 
